# Supplementary material for: 3-Hydroxy­pyridinium hydrogen chloranilate monohydrate
Source: Acta Crystallogr Sect E Struct Rep Online. 2009 Nov 11;65(Pt 12):o3060. doi: 10.1107/S1600536809046844 (PMC2971853; doi:10.1107/S1600536809046844)
Supplement: Supplementary file 1 [file e-65-o3060-sup1.cif]

##############################################################################
###                                                                        ###
###        Electronic paper (Acta Crystallographica Section E)             ###
###                                                                        ###
##############################################################################
#                                                                            #
# This CIF contains the data in a paper accepted for publication in Acta     #
# Crystallographica Section E. It conforms to the requirements of Notes      #
# for Authors for Section E, and has been peer reviewed under the auspices   #
# of the IUCr Commission on Journals.                                        #
#                                                                            #
# Full details of the Crystallographic Information File format               #
# are given in the paper "The Crystallographic Information File (CIF):       #
# a New Standard Archive File for Crystallography" by S. R. Hall, F. H.      #
# Allen and I. D. Brown [Acta Cryst. (1991), A47, 655-685].                  #
#                                                                            #
# The current version of the core CIF dictionary is obtainable from          #
# ftp://ftp.iucr.org/pub/cif_core.dic. The current version number is 2.4.    #
#                                                                            #
# Software is freely available for graphical display of the structure(s) in  #
# this CIF.  For information consult the CIF home page http://www.iucr.org/  #
# cif/home.html                                                              #
#                                                                            #
# This file may be used for bona fide research purposes within the           #
# scientific community so long as proper attribution is given to the journal # 
# article from which it was obtained.                                        #
#                                                                            #
##############################################################################
                                             
data_global
_audit_creation_method     'by CrystalStructure 3.8'
_journal_date_recd_electronic     2009-11-03
_journal_date_accepted     2009-11-06
_journal_name_full     'Acta Crystallographica, Section E'
_journal_year     2009
_journal_volume     65
_journal_issue     12
_journal_page_first     o3060
_journal_page_last     o3060
_journal_paper_category     QO
_journal_coeditor_code     TK2567
_publ_contact_author_name     ' Prof. Hiroyuki Ishida'
_publ_contact_author_address
;
Department of Chemistry
Faculty of Science
Okayama University
Okayama 700-8530
Japan
;
_publ_contact_author_email     ' ishidah@cc.okayama-u.ac.jp '
_publ_contact_author_fax     ' 81-86-251-7832'
_publ_contact_author_phone     ' 81-86-251-7832'
_publ_section_title
;
3-Hydroxypyridinium hydrogen chloranilate monohydrate
;
loop_
    _publ_author_name
    _publ_author_address
    'Gotoh, Kazuma'
;
Department of Chemistry
Faculty of Science
Okayama University
Okayama 700-8530
Japan
;
    'Ishida, Hiroyuki'
;
Department of Chemistry
Faculty of Science
Okayama University
Okayama 700-8530
Japan
;
_publ_section_synopsis     .
data_I
_chemical_name_systematic
;
3-Hydroxypyridinium hydrogen chloranilate monohydrate
;
_chemical_formula_moiety     'C5 H6 N O +, C6 H Cl2 O4 -, H2 O'
_chemical_formula_sum     'C11 H9 Cl2 N O6 '
_chemical_formula_iupac     'C5 H6 N O +, C6 H Cl2 O4 -, H2 O'
_chemical_formula_weight     322.10
_chemical_melting_point     ?
_symmetry_cell_setting     triclinic
_symmetry_space_group_name_H-M     'P -1'
_symmetry_space_group_name_Hall     '-P 1'
loop_
    _symmetry_equiv_pos_site_id
    _symmetry_equiv_pos_as_xyz
    1 '+X,+Y,+Z'
    2 '-X,-Y,-Z'
_cell_length_a     7.4893(13)
_cell_length_b     9.6650(17)
_cell_length_c     9.9305(17)
_cell_angle_alpha     88.129(5)
_cell_angle_beta     68.404(6)
_cell_angle_gamma     67.980(4)
_cell_volume     614.95(18)
_cell_formula_units_Z     2
_cell_measurement_reflns_used     10001
_cell_measurement_theta_min     3.0
_cell_measurement_theta_max     30.1
_cell_measurement_temperature     180.0(10)
_exptl_crystal_description     'block'
_exptl_crystal_colour     'brown'
_exptl_crystal_size_max     0.20
_exptl_crystal_size_mid     0.15
_exptl_crystal_size_min     0.05
_exptl_crystal_density_diffrn     1.739
_exptl_crystal_density_meas     ?
_exptl_crystal_density_method     'not measured'
_exptl_crystal_F_000     328.00
_exptl_absorpt_coefficient_mu     0.553
_exptl_absorpt_correction_type     numerical
_exptl_absorpt_process_details
;
(<i>ABSCOR</i>; Higashi, 1999)
;
_exptl_absorpt_correction_T_min     0.907
_exptl_absorpt_correction_T_max     0.973
_diffrn_ambient_temperature     180(2)
_diffrn_radiation_type     'Mo K\a'
_diffrn_radiation_wavelength     0.71075
_diffrn_measurement_device_type     'Rigaku R-AXIS RAPID-II'
_diffrn_measurement_method     \w
_diffrn_detector_area_resol_mean     10.00
_diffrn_reflns_number     12237
_diffrn_reflns_av_R_equivalents     0.025
_diffrn_reflns_theta_max     30.0
_diffrn_reflns_theta_full     29.99
_diffrn_measured_fraction_theta_max     0.998
_diffrn_measured_fraction_theta_full     0.998
_diffrn_reflns_limit_h_min     -10
_diffrn_reflns_limit_h_max     10
_diffrn_reflns_limit_k_min     -13
_diffrn_reflns_limit_k_max     13
_diffrn_reflns_limit_l_min     -13
_diffrn_reflns_limit_l_max     13
_refine_special_details
;
Refinement of <i>F</i>^2^ against ALL reflections. The weighted <i>R</i>-factor
<i>wR</i> and goodness of fit <i>S</i> are based on <i>F</i>^2^, conventional
<i>R</i>-factors <i>R</i> are based on <i>F</i>, with <i>F</i> set to zero for
negative <i>F</i>^2^. The threshold expression of <i>F</i>^2^ >
\s(<i>F</i>^2^) is used only for calculating <i>R</i>-factors(gt) <i>etc</i>.
and is not relevant to the choice of reflections for refinement.
<i>R</i>-factors based on <i>F</i>^2^ are statistically about twice as large
as those based on <i>F</i>, and <i>R</i>- factors based on ALL data will be
even larger.
;
_reflns_number_total     3572
_reflns_number_gt     2952
_reflns_threshold_expression     I>2\s(I)
_refine_ls_structure_factor_coef     Fsqd
_refine_ls_matrix_type     full
_refine_ls_R_factor_all     0.039
_refine_ls_R_factor_gt     0.030
_refine_ls_wR_factor_gt     0.083
_refine_ls_wR_factor_ref     0.088
_refine_ls_goodness_of_fit_ref     1.07
_refine_ls_restrained_S_all     1.07
_refine_ls_number_reflns     3572
_refine_ls_number_parameters     201
_refine_ls_number_restraints     0
_refine_ls_hydrogen_treatment     mixed
_refine_ls_weighting_scheme     calc
_refine_ls_weighting_details
         'calc w=1/[\s^2^(Fo^2^)+(0.0481P)^2^+0.2238P] where P=(Fo^2^+2Fc^2^)/3'
_atom_sites_solution_hydrogens     geom
_atom_sites_solution_primary     direct
_atom_sites_solution_secondary     difmap
_refine_ls_shift/su_max     ?
_refine_ls_shift/su_max_lt     0.001
_refine_ls_shift/su_mean     0.000
_refine_diff_density_max     0.60
_refine_diff_density_min     -0.29
_refine_ls_extinction_method     none
_refine_ls_extinction_coef     ?
loop_
    _atom_type_symbol
    _atom_type_description
    _atom_type_scat_dispersion_real
    _atom_type_scat_dispersion_imag
    _atom_type_scat_source
    'C' 'C' 0.0033 0.0016
                         'International Tables Vol C Tables 4.2.6.8 and 6.1.1.4'
    'H' 'H' 0.0000 0.0000
                         'International Tables Vol C Tables 4.2.6.8 and 6.1.1.4'
    'O' 'O' 0.0106 0.0060
                         'International Tables Vol C Tables 4.2.6.8 and 6.1.1.4'
    'N' 'N' 0.0061 0.0033
                         'International Tables Vol C Tables 4.2.6.8 and 6.1.1.4'
    'Cl' 'Cl' 0.1484 0.1585
                         'International Tables Vol C Tables 4.2.6.8 and 6.1.1.4'
_computing_data_collection     'PROCESS-AUTO (Rigaku/MSC, 2004)'
_computing_cell_refinement     'PROCESS-AUTO (Rigaku/MSC, 2004)'
_computing_data_reduction     'CrystalStructure (Rigaku/MSC, 2004)'
_computing_structure_solution     'SIR92 (Altomare <i>et al.</i>, 1994)'
_computing_structure_refinement     'SHELXL97 (Sheldrick, 2008)'
_computing_molecular_graphics     'ORTEP-3 (Farrugia, 1997)'
_computing_publication_material
                   'CrystalStructure (Rigaku/MSC, 2004) and PLATON (Spek, 2009)'
loop_
    _atom_site_type_symbol
    _atom_site_label
    _atom_site_fract_x
    _atom_site_fract_y
    _atom_site_fract_z
    _atom_site_U_iso_or_equiv
    _atom_site_adp_type
    _atom_site_calc_flag
    _atom_site_refinement_flags
    _atom_site_occupancy
    _atom_site_disorder_assembly
    _atom_site_disorder_group
    Cl Cl1 0.74975(5) 0.30013(3) 0.52240(3) 0.01897(9) Uani d . 1 . .
    Cl Cl2 0.76493(5) 0.94942(3) 0.44706(4) 0.02295(10) Uani d . 1 . .
    O O1 0.77201(16) 0.47186(11) 0.26178(10) 0.0198(2) Uani d . 1 . .
    O O2 0.72724(17) 0.51208(11) 0.74674(10) 0.0226(2) Uani d . 1 . .
    O O3 0.73261(17) 0.78687(12) 0.71214(11) 0.0244(2) Uani d . 1 . .
    O O4 0.76878(18) 0.74463(12) 0.23264(11) 0.0238(2) Uani d . 1 . .
    O O5 0.7211(2) 0.21895(12) 0.23481(11) 0.0277(2) Uani d . 1 . .
    O O6 0.8140(2) 0.62351(14) -0.02703(12) 0.0284(2) Uani d . 1 . .
    N N1 0.7338(2) 0.25226(14) -0.13073(13) 0.0229(2) Uani d . 1 . .
    C C1 0.76153(19) 0.53710(14) 0.37347(13) 0.0153(2) Uani d . 1 . .
    C C2 0.7509(2) 0.47845(13) 0.50577(13) 0.0152(2) Uani d . 1 . .
    C C3 0.7388(2) 0.55870(14) 0.62593(13) 0.0162(2) Uani d . 1 . .
    C C4 0.7419(2) 0.71690(14) 0.60863(14) 0.0173(2) Uani d . 1 . .
    C C5 0.7570(2) 0.77458(14) 0.46900(14) 0.0168(2) Uani d . 1 . .
    C C6 0.7618(2) 0.69224(14) 0.35935(14) 0.0165(2) Uani d . 1 . .
    C C7 0.7293(2) 0.29123(15) -0.00035(15) 0.0199(3) Uani d . 1 . .
    H H7 0.7272 0.3870 0.0215 0.024 Uiso calc R 1 . .
    C C8 0.7279(2) 0.18979(15) 0.10182(14) 0.0190(3) Uani d . 1 . .
    C C9 0.7317(2) 0.05028(15) 0.06603(15) 0.0222(3) Uani d . 1 . .
    H H9 0.7297 -0.0203 0.1348 0.027 Uiso calc R 1 . .
    C C10 0.7383(2) 0.01496(16) -0.06979(16) 0.0239(3) Uani d . 1 . .
    H H10 0.7428 -0.0805 -0.0954 0.029 Uiso calc R 1 . .
    C C11 0.7382(2) 0.11952(17) -0.16830(15) 0.0252(3) Uani d . 1 . .
    H H11 0.7413 0.0970 -0.2617 0.030 Uiso calc R 1 . .
    H H1 0.731(3) 0.328(2) -0.188(2) 0.041(6) Uiso d . 1 . .
    H H6A 0.759(4) 0.633(3) -0.084(3) 0.067(8) Uiso d . 1 . .
    H H6B 0.941(5) 0.594(3) -0.081(3) 0.061(8) Uiso d . 1 . .
    H H4 0.762(4) 0.690(3) 0.182(3) 0.063(8) Uiso d . 1 . .
    H H5 0.739(4) 0.301(3) 0.235(3) 0.060(7) Uiso d . 1 . .
loop_
    _atom_site_aniso_label
    _atom_site_aniso_U_11
    _atom_site_aniso_U_22
    _atom_site_aniso_U_33
    _atom_site_aniso_U_12
    _atom_site_aniso_U_13
    _atom_site_aniso_U_23
    Cl1 0.02939(17) 0.01539(14) 0.01838(15) -0.01195(12) -0.01284(12)
                                                                     0.00521(11)
    Cl2 0.03172(18) 0.01444(15) 0.02679(18) -0.01173(13) -0.01295(14)
                                                                     0.00362(11)
    O1 0.0324(5) 0.0193(4) 0.0138(4) -0.0142(4) -0.0113(4) 0.0028(3)
    O2 0.0366(6) 0.0214(5) 0.0159(4) -0.0141(4) -0.0140(4) 0.0051(4)
    O3 0.0360(6) 0.0239(5) 0.0181(5) -0.0149(4) -0.0120(4) -0.0016(4)
    O4 0.0443(6) 0.0186(5) 0.0171(5) -0.0168(4) -0.0166(4) 0.0069(4)
    O5 0.0531(7) 0.0237(5) 0.0208(5) -0.0232(5) -0.0218(5) 0.0071(4)
    O6 0.0357(6) 0.0369(6) 0.0159(5) -0.0149(5) -0.0124(5) 0.0023(4)
    N1 0.0314(6) 0.0236(6) 0.0174(5) -0.0136(5) -0.0106(5) 0.0073(4)
    C1 0.0189(6) 0.0146(5) 0.0145(5) -0.0077(4) -0.0076(4) 0.0027(4)
    C2 0.0212(6) 0.0130(5) 0.0145(6) -0.0081(4) -0.0088(5) 0.0029(4)
    C3 0.0192(6) 0.0162(5) 0.0152(6) -0.0077(5) -0.0079(5) 0.0023(4)
    C4 0.0204(6) 0.0180(6) 0.0157(6) -0.0086(5) -0.0080(5) 0.0011(4)
    C5 0.0218(6) 0.0128(5) 0.0185(6) -0.0086(5) -0.0088(5) 0.0030(4)
    C6 0.0221(6) 0.0152(5) 0.0150(6) -0.0091(5) -0.0086(5) 0.0043(4)
    C7 0.0272(7) 0.0171(6) 0.0191(6) -0.0114(5) -0.0101(5) 0.0034(5)
    C8 0.0261(7) 0.0181(6) 0.0170(6) -0.0111(5) -0.0103(5) 0.0026(5)
    C9 0.0340(7) 0.0181(6) 0.0202(6) -0.0134(5) -0.0134(6) 0.0049(5)
    C10 0.0335(7) 0.0206(6) 0.0219(7) -0.0137(6) -0.0118(6) 0.0002(5)
    C11 0.0344(8) 0.0295(7) 0.0162(6) -0.0157(6) -0.0113(5) 0.0023(5)
_geom_special_details
;
All e.s.d.'s (except the e.s.d. in the dihedral angle between two l.s. planes)
are estimated using the full covariance matrix. The cell e.s.d.'s are taken
into account individually in the estimation of e.s.d.'s in distances, angles
and torsion angles; correlations between e.s.d.'s in cell parameters are only
used when they are defined by crystal symmetry. An approximate (isotropic)
treatment of cell e.s.d.'s is used for estimating e.s.d.'s involving l.s.
planes.
;
loop_
    _geom_bond_atom_site_label_1
    _geom_bond_atom_site_label_2
    _geom_bond_site_symmetry_2
    _geom_bond_distance
    _geom_bond_publ_flag
    Cl1 C2 . 1.7289(13) ?
    Cl2 C5 . 1.7172(13) ?
    O1 C1 . 1.2564(15) ?
    O2 C3 . 1.2519(15) ?
    O3 C4 . 1.2149(16) ?
    O4 C6 . 1.3313(15) ?
    O4 H4 . 0.76(3) ?
    O5 C8 . 1.3381(16) ?
    O5 H5 . 0.85(3) ?
    O6 H6A . 0.80(3) ?
    O6 H6B . 0.84(3) ?
    N1 C11 . 1.3330(19) ?
    N1 C7 . 1.3452(18) ?
    N1 H1 . 0.91(2) ?
    C1 C2 . 1.4007(17) ?
    C1 C6 . 1.5020(17) ?
    C2 C3 . 1.4006(17) ?
    C3 C4 . 1.5412(18) ?
    C4 C5 . 1.4587(18) ?
    C5 C6 . 1.3514(18) ?
    C7 C8 . 1.3877(18) ?
    C7 H7 . 0.9500 ?
    C8 C9 . 1.3930(18) ?
    C9 C10 . 1.3808(19) ?
    C9 H9 . 0.9500 ?
    C10 C11 . 1.383(2) ?
    C10 H10 . 0.9500 ?
    C11 H11 . 0.9500 ?
loop_
    _geom_angle_atom_site_label_1
    _geom_angle_atom_site_label_2
    _geom_angle_atom_site_label_3
    _geom_angle_site_symmetry_1
    _geom_angle_site_symmetry_3
    _geom_angle
    _geom_angle_publ_flag
    C6 O4 H4 . . 111(2) ?
    C8 O5 H5 . . 106.0(18) ?
    H6A O6 H6B . . 103(3) ?
    C11 N1 C7 . . 123.32(12) ?
    C11 N1 H1 . . 125.1(14) ?
    C7 N1 H1 . . 111.6(14) ?
    O1 C1 C2 . . 126.22(11) ?
    O1 C1 C6 . . 115.16(11) ?
    C2 C1 C6 . . 118.62(11) ?
    C3 C2 C1 . . 122.83(11) ?
    C3 C2 Cl1 . . 118.48(9) ?
    C1 C2 Cl1 . . 118.68(9) ?
    O2 C3 C2 . . 125.37(12) ?
    O2 C3 C4 . . 116.88(11) ?
    C2 C3 C4 . . 117.75(11) ?
    O3 C4 C5 . . 123.42(12) ?
    O3 C4 C3 . . 118.12(11) ?
    C5 C4 C3 . . 118.46(10) ?
    C6 C5 C4 . . 120.38(11) ?
    C6 C5 Cl2 . . 120.61(10) ?
    C4 C5 Cl2 . . 119.01(9) ?
    O4 C6 C5 . . 121.39(11) ?
    O4 C6 C1 . . 116.69(11) ?
    C5 C6 C1 . . 121.91(11) ?
    N1 C7 C8 . . 119.14(12) ?
    N1 C7 H7 . . 120.4 ?
    C8 C7 H7 . . 120.4 ?
    O5 C8 C7 . . 123.49(12) ?
    O5 C8 C9 . . 117.59(12) ?
    C7 C8 C9 . . 118.92(12) ?
    C10 C9 C8 . . 119.78(13) ?
    C10 C9 H9 . . 120.1 ?
    C8 C9 H9 . . 120.1 ?
    C9 C10 C11 . . 119.55(13) ?
    C9 C10 H10 . . 120.2 ?
    C11 C10 H10 . . 120.2 ?
    N1 C11 C10 . . 119.29(13) ?
    N1 C11 H11 . . 120.4 ?
    C10 C11 H11 . . 120.4 ?
loop_
    _geom_torsion_atom_site_label_1
    _geom_torsion_atom_site_label_2
    _geom_torsion_atom_site_label_3
    _geom_torsion_atom_site_label_4
    _geom_torsion_site_symmetry_1
    _geom_torsion_site_symmetry_2
    _geom_torsion_site_symmetry_3
    _geom_torsion_site_symmetry_4
    _geom_torsion
    _geom_torsion_publ_flag
    O1 C1 C2 C3 . . . . -179.78(13) ?
    C6 C1 C2 C3 . . . . 0.53(19) ?
    O1 C1 C2 Cl1 . . . . -0.50(19) ?
    C6 C1 C2 Cl1 . . . . 179.80(9) ?
    C1 C2 C3 O2 . . . . 179.38(13) ?
    Cl1 C2 C3 O2 . . . . 0.10(19) ?
    C1 C2 C3 C4 . . . . -1.25(19) ?
    Cl1 C2 C3 C4 . . . . 179.47(9) ?
    O2 C3 C4 O3 . . . . -0.19(19) ?
    C2 C3 C4 O3 . . . . -179.62(12) ?
    O2 C3 C4 C5 . . . . 179.52(12) ?
    C2 C3 C4 C5 . . . . 0.09(18) ?
    O3 C4 C5 C6 . . . . -178.41(13) ?
    C3 C4 C5 C6 . . . . 1.89(19) ?
    O3 C4 C5 Cl2 . . . . 0.74(19) ?
    C3 C4 C5 Cl2 . . . . -178.96(9) ?
    C4 C5 C6 O4 . . . . 177.85(12) ?
    Cl2 C5 C6 O4 . . . . -1.29(19) ?
    C4 C5 C6 C1 . . . . -2.7(2) ?
    Cl2 C5 C6 C1 . . . . 178.13(10) ?
    O1 C1 C6 O4 . . . . 1.29(17) ?
    C2 C1 C6 O4 . . . . -178.98(12) ?
    O1 C1 C6 C5 . . . . -178.16(12) ?
    C2 C1 C6 C5 . . . . 1.57(19) ?
    C11 N1 C7 C8 . . . . -0.4(2) ?
    N1 C7 C8 O5 . . . . -179.23(13) ?
    N1 C7 C8 C9 . . . . 0.2(2) ?
    O5 C8 C9 C10 . . . . 179.88(14) ?
    C7 C8 C9 C10 . . . . 0.5(2) ?
    C8 C9 C10 C11 . . . . -0.9(2) ?
    C7 N1 C11 C10 . . . . 0.0(2) ?
    C9 C10 C11 N1 . . . . 0.6(2) ?
loop_
    _geom_hbond_atom_site_label_D
    _geom_hbond_atom_site_label_H
    _geom_hbond_atom_site_label_A
    _geom_hbond_site_symmetry_A
    _geom_hbond_distance_DH
    _geom_hbond_distance_HA
    _geom_hbond_distance_DA
    _geom_hbond_angle_DHA
    N1 H1 O2 1_554 0.911(18) 1.867(18) 2.7461(17) 161.4(18)
    O4 H4 O1 . 0.77(3) 2.21(3) 2.6348(16) 115(2)
    O4 H4 O6 . 0.77(3) 2.04(3) 2.7187(17) 147(3)
    O5 H5 O1 . 0.85(3) 1.80(3) 2.6474(17) 172(3)
    O6 H6A O2 1_554 0.80(3) 2.21(3) 2.8959(18) 144(3)
    O6 H6A O3 1_554 0.80(3) 2.50(3) 3.1220(17) 136(3)
    O6 H6B O1 2_765 0.84(4) 2.11(3) 2.9281(18) 164(3)
    C7 H7 O6 . 0.95 2.59 3.484(2) 157
    C9 H9 O4 1_545 0.95 2.40 3.3084(18) 160
    C10 H10 O3 1_544 0.95 2.38 3.163(2) 140
