# Supplementary material for: 3-Hydroxy­pyridinium hydrogen chloranilate monohydrate
Source: Acta Crystallogr Sect E Struct Rep Online. 2009 Nov 11;65(Pt 12):o3060. doi: 10.1107/S1600536809046844 (PMC2971853; doi:10.1107/S1600536809046844)
Supplement: Supplementary file 2 [file e-65-o3060-Isup2.hkl]

# 
# h,k,l, Fc-squared, Fo-squared, sigma(Fo-squared) and status flag 
# 
data_I
_shelx_title '  09053015' 
_shelx_refln_list_code          4 
_shelx_F_calc_maximum      221.72 
_exptl_crystal_F_000       328.00 
_reflns_d_resolution_high  0.7110 
 
loop_ 
 _symmetry_equiv_pos_as_xyz 
 'x, y, z' 
 '-x, -y, -z' 
 
_cell_length_a     7.4893 
_cell_length_b     9.6650 
_cell_length_c     9.9305 
_cell_angle_alpha  88.129 
_cell_angle_beta   68.404 
_cell_angle_gamma  67.980 
 
_shelx_F_squared_multiplier     1.000 
 
loop_ 
 _refln_index_h 
 _refln_index_k 
 _refln_index_l 
 _refln_F_squared_calc 
 _refln_F_squared_meas 
 _refln_F_squared_sigma 
 _refln_observed_status 
   1   0   0        0.68       33.01      0.52 o 
   2   0   0    49159.10    52101.52    267.37 o 
   3   0   0        2.27        2.61      0.45 o 
   4   0   0    10494.75    11731.19     58.04 o 
   5   0   0        3.71        4.78      0.90 o 
   6   0   0     2318.22     2358.39     27.13 o 
   7   0   0        4.90        4.08      1.19 o 
   8   0   0      558.22      519.76     17.94 o 
   9   0   0        3.43        1.22      2.81 o 
  -8   1   0       37.82       37.93      2.27 o 
  -7   1   0        6.23        6.28      1.67 o 
  -6   1   0       95.13      104.11      1.93 o 
  -5   1   0       43.74       41.02      1.30 o 
  -4   1   0      313.07      349.56      2.79 o 
  -3   1   0      131.75      122.68      1.26 o 
  -2   1   0      868.70      966.48      7.68 o 
  -1   1   0      142.86      125.31      1.26 o 
   1   1   0        0.13        0.92      0.56 o 
   2   1   0       79.92       71.77      0.75 o 
   3   1   0        0.13        1.27      0.38 o 
   4   1   0      230.77      222.82      1.60 o 
   5   1   0        9.01        5.51      0.67 o 
   6   1   0      124.12      124.44      1.68 o 
   7   1   0       12.30       13.61      1.03 o 
   8   1   0       32.10       29.09      1.76 o 
   9   1   0        3.39        4.15      2.97 o 
  -8   2   0       21.77       17.11      4.19 o 
  -7   2   0       73.46       82.13      3.15 o 
  -6   2   0       35.05       34.44      1.84 o 
  -5   2   0      154.32      146.38      2.14 o 
  -4   2   0       51.31       55.75      1.32 o 
  -3   2   0      147.84      120.71      1.38 o 
  -2   2   0      131.59      131.97      1.41 o 
  -1   2   0        0.19        1.38      0.44 o 
   0   2   0      446.94      428.53      2.81 o 
   1   2   0      203.90      172.97     25.56 o 
   2   2   0      474.80      447.34      3.41 o 
   3   2   0       44.33       58.27      0.44 o 
   4   2   0       66.18       68.03      0.74 o 
   5   2   0        3.19        6.83      0.46 o 
   6   2   0        0.11       -0.33      0.51 o 
   7   2   0        1.22        0.84      0.68 o 
   8   2   0        4.82        3.88      2.42 o 
   9   2   0        2.84        3.86      3.36 o 
  -7   3   0       28.10       31.06      1.97 o 
  -6   3   0       12.18       14.97      2.59 o 
  -5   3   0      125.91      126.90      2.16 o 
  -4   3   0       24.79       26.39      1.34 o 
  -3   3   0      377.54      370.87      2.86 o 
  -2   3   0       43.99       37.35      0.90 o 
  -1   3   0      760.17      742.18      3.99 o 
   0   3   0      140.28      105.50      1.03 o 
   1   3   0      412.24      397.09      2.16 o 
   2   3   0      121.47       84.07     25.53 o 
   3   3   0       13.43        9.55      1.26 o 
   4   3   0       28.03       23.66      1.93 o 
   5   3   0        0.41        0.07      0.55 o 
   6   3   0       18.69       17.73      1.73 o 
   7   3   0        0.11       -0.12      0.38 o 
   8   3   0        9.18        3.14      6.15 o 
   9   3   0        0.08        1.81      3.95 o 
  -7   4   0       10.21        9.35      1.89 o 
  -6   4   0      102.52       99.34      3.04 o 
  -5   4   0       36.59       41.55      1.67 o 
  -4   4   0      467.89      471.20      3.99 o 
  -3   4   0       80.72       86.76      1.58 o 
  -2   4   0     1863.63     1943.29     10.32 o 
  -1   4   0       83.82       89.78      1.13 o 
   0   4   0     5179.23     5960.21     29.06 o 
   1   4   0        0.00        0.83      0.42 o 
   2   4   0     7011.32     7936.98     86.91 o 
   3   4   0       30.36       30.97      0.97 o 
   4   4   0     4063.80     4371.68     30.97 o 
   5   4   0        2.45        3.18      1.45 o 
   6   4   0     1568.29     1609.85     15.89 o 
   7   4   0        5.14        2.91      1.78 o 
   8   4   0      525.83      526.94     23.12 o 
   9   4   0       10.95       11.71      2.97 o 
  -6   5   0      162.23      168.85      4.26 o 
  -5   5   0       71.97       72.29      2.46 o 
  -4   5   0      307.44      311.42      3.39 o 
  -3   5   0      170.19      165.94      2.39 o 
  -2   5   0      451.74      473.93      3.49 o 
  -1   5   0      301.54      296.50      2.70 o 
   0   5   0      583.07      635.92      4.05 o 
   1   5   0      386.99      394.46      2.58 o 
   2   5   0      695.18      750.42      4.04 o 
   3   5   0      475.20      485.05      4.23 o 
   4   5   0      429.37      431.80      5.61 o 
   5   5   0      387.51      389.31      4.37 o 
   6   5   0      158.61      163.96      5.37 o 
   7   5   0      210.46      218.65      4.48 o 
   8   5   0       40.98       41.12      2.95 o 
   9   5   0       79.37       80.67      4.54 o 
  -6   6   0       16.58       13.26      2.35 o 
  -5   6   0       56.25       60.39      2.72 o 
  -4   6   0       44.39       45.55      1.85 o 
  -3   6   0      218.68      212.94      2.77 o 
  -2   6   0       58.18       60.07      1.62 o 
  -1   6   0      599.30      581.47      4.02 o 
   0   6   0        9.36       12.79      0.86 o 
   1   6   0     1032.02     1005.74      5.67 o 
   2   6   0       64.92       54.63      1.08 o 
   3   6   0      815.77      781.42      6.59 o 
   4   6   0      169.42      141.09     42.40 o 
   5   6   0      400.14      383.56      6.39 o 
   6   6   0      120.53      120.33      3.26 o 
   7   6   0      151.89      149.68      3.52 o 
   8   6   0       48.49       55.28      6.00 o 
   9   6   0       45.83       51.76      6.90 o 
  -5   7   0        2.13        1.39      1.82 o 
  -4   7   0        1.25        3.26      2.12 o 
  -3   7   0        5.97        6.72      1.95 o 
  -2   7   0        1.50        0.86      1.01 o 
  -1   7   0       15.15       15.61      1.31 o 
   0   7   0       45.69       42.90      1.35 o 
   1   7   0       18.87       16.47      1.19 o 
   2   7   0      105.87      104.34      1.51 o 
   3   7   0        2.02        1.17      0.79 o 
   4   7   0       21.13       21.98      0.85 o 
   5   7   0        1.32        2.05      1.39 o 
   6   7   0       10.46       11.18      1.90 o 
   7   7   0        5.24        6.01      2.60 o 
   8   7   0       46.42       46.19      3.13 o 
   9   7   0        4.16        6.42      4.68 o 
  -5   8   0        4.84        3.92      2.55 o 
  -4   8   0      165.34      170.05      3.49 o 
  -3   8   0        4.24        4.78      1.96 o 
  -2   8   0      232.45      224.33      3.61 o 
  -1   8   0        3.23        3.56      1.21 o 
   0   8   0      205.73      181.51      2.53 o 
   1   8   0        7.61        8.58      1.39 o 
   2   8   0      148.74      111.68      1.66 o 
   3   8   0       17.91       20.18      1.00 o 
   4   8   0      120.50       89.13      1.50 o 
   5   8   0       11.14       10.59      0.47 o 
   6   8   0       74.19       66.14      3.03 o 
   7   8   0        2.33        3.44      2.07 o 
   8   8   0       27.64       30.12      2.98 o 
   9   8   0        0.03       -0.77      3.07 o 
  -4   9   0       28.44       23.75      4.95 o 
  -3   9   0       11.68       11.72      2.43 o 
  -2   9   0       85.27       94.67      2.62 o 
  -1   9   0       62.78       72.03      2.68 o 
   0   9   0      140.83      155.65      2.34 o 
   1   9   0      188.17      211.59      3.30 o 
   2   9   0      124.80      146.98      2.36 o 
   3   9   0      279.29      309.07      3.29 o 
   4   9   0       67.01       80.56      1.97 o 
   5   9   0      205.91      219.73      2.85 o 
   6   9   0       30.09       35.97      2.53 o 
   7   9   0       90.12       98.91      4.12 o 
   8   9   0       10.90       12.90      2.94 o 
   9   9   0       25.73       30.60      7.80 o 
  -3  10   0        1.85        2.44      2.44 o 
  -2  10   0        3.15        2.45      1.77 o 
  -1  10   0        0.52       -0.02      1.69 o 
   0  10   0        5.87        8.51      1.85 o 
   1  10   0        5.26        3.52      1.56 o 
   2  10   0        9.49       10.56      1.31 o 
   3  10   0       63.04       55.71      2.33 o 
   4  10   0       17.72       18.15      1.21 o 
   5  10   0      158.59      136.88      2.37 o 
   6  10   0       27.91       27.89      2.71 o 
   7  10   0      164.25      159.06      4.34 o 
   8  10   0       27.51       27.50      3.35 o 
  -2  11   0       54.99       59.07      3.06 o 
  -1  11   0      163.03      157.81      3.38 o 
   0  11   0      117.20      115.06      3.13 o 
   1  11   0      270.74      260.80      5.99 o 
   2  11   0      177.74      165.38      4.80 o 
   3  11   0      340.46      336.65      3.84 o 
   4  11   0      196.72      182.24      3.08 o 
   5  11   0      268.87      254.74      6.98 o 
   6  11   0      148.71       92.72     44.58 o 
   7  11   0      118.67      120.72     10.41 o 
   8  11   0       72.17       75.88      4.99 o 
   0  12   0      388.31      414.08      4.95 o 
   1  12   0        0.32       -0.20      1.62 o 
   2  12   0      558.44      578.13      9.06 o 
   3  12   0        0.32       -0.06      1.41 o 
   4  12   0      536.28      542.27     12.17 o 
   5  12   0        1.08        2.54      2.93 o 
   6  12   0      362.04      377.80      6.50 o 
   7  12   0        1.07       -0.17      2.45 o 
   2  13   0        9.06        5.79      1.93 o 
   3  13   0       57.10       70.10      2.88 o 
   4  13   0        1.06        0.63      1.63 o 
   5  13   0       57.04       73.47      3.84 o 
   6  13   0        0.00       -0.48      2.54 o 
  -5 -13   1       14.40       13.96      5.05 o 
  -4 -13   1      113.61      121.30      3.50 o 
  -3 -13   1       40.42       41.97      2.33 o 
  -2 -13   1      105.23      110.35      3.62 o 
  -1 -13   1       67.28       67.66      3.00 o 
  -7 -12   1      104.04      107.52      4.76 o 
  -6 -12   1      407.46      413.10      7.09 o 
  -5 -12   1      110.01      117.25      6.63 o 
  -4 -12   1      397.91      378.98      4.31 o 
  -3 -12   1       78.23       77.30      2.90 o 
  -2 -12   1      276.63      268.92      6.35 o 
  -1 -12   1       38.97       40.55      2.84 o 
   0 -12   1      158.49      156.13      3.56 o 
   1 -12   1       12.72       10.59      2.49 o 
  -8 -11   1       61.98       68.03      6.43 o 
  -7 -11   1        0.94        1.32      2.56 o 
  -6 -11   1      218.92      230.99      5.82 o 
  -5 -11   1        4.14        1.47      2.10 o 
  -4 -11   1      448.01      429.21      6.54 o 
  -3 -11   1       17.36       11.23      1.85 o 
  -2 -11   1      516.36      495.51      8.01 o 
  -1 -11   1       41.22       37.80      2.41 o 
   0 -11   1      332.32      319.92      4.33 o 
   1 -11   1       48.42       48.34      3.67 o 
   2 -11   1      128.62      131.74      5.41 o 
  -8 -10   1       46.20       44.08      3.82 o 
  -7 -10   1       72.92       69.06      3.58 o 
  -6 -10   1       73.24       72.74      3.37 o 
  -5 -10   1      143.63      124.28      4.60 o 
  -4 -10   1       74.10       68.63      2.94 o 
  -3 -10   1      228.55      212.30      3.88 o 
  -2 -10   1       36.40       33.96      1.61 o 
  -1 -10   1      233.70      210.06      3.19 o 
   0 -10   1        5.15        4.44      1.48 o 
   1 -10   1      130.93      126.42      3.12 o 
   2 -10   1        0.00        0.89      1.78 o 
   3 -10   1       42.17       43.31      2.65 o 
  -8  -9   1        0.13       -0.48      2.38 o 
  -7  -9   1      338.53      348.53      7.75 o 
  -6  -9   1        1.64        3.10      2.11 o 
  -5  -9   1      421.77      428.28     20.11 o 
  -4  -9   1        3.92        7.34      1.23 o 
  -3  -9   1      328.24      366.83      3.73 o 
  -2  -9   1        4.13        9.58      1.30 o 
  -1  -9   1      186.70      217.70      2.98 o 
   0  -9   1        4.75        8.51      1.45 o 
   1  -9   1       93.22      105.75      2.65 o 
   2  -9   1        7.13       10.27      1.91 o 
   3  -9   1       33.58       35.09      2.47 o 
   4  -9   1        6.20        8.00      2.23 o 
  -9  -8   1       26.13       30.68      4.27 o 
  -8  -8   1      102.19      100.19      4.60 o 
  -7  -8   1      113.99      122.41      3.68 o 
  -6  -8   1      148.08      135.52      3.85 o 
  -5  -8   1      289.28      128.20      4.33 o 
  -4  -8   1      166.62      134.46      1.61 o 
  -3  -8   1      402.15      395.18      3.15 o 
  -2  -8   1      160.73      121.47      1.75 o 
  -1  -8   1      242.94      239.92      2.54 o 
   0  -8   1      120.26       95.84      2.05 o 
   1  -8   1       61.16       61.80      1.86 o 
   2  -8   1       67.79       60.73      2.11 o 
   3  -8   1        6.87        7.58      1.84 o 
   4  -8   1       30.53       30.30      2.48 o 
   5  -8   1        0.07        0.62      2.11 o 
  -9  -7   1        2.39        2.61      3.45 o 
  -8  -7   1        3.24        1.94      2.39 o 
  -7  -7   1       12.91       10.19      2.34 o 
  -6  -7   1        0.18       -0.45      1.93 o 
  -5  -7   1       47.84       45.48      2.53 o 
  -4  -7   1        5.29        4.30      1.70 o 
  -3  -7   1      133.88      121.71      1.40 o 
  -2  -7   1       21.65       21.29      1.18 o 
  -1  -7   1      256.60      242.03      2.39 o 
   0  -7   1       43.19       41.38      1.24 o 
   1  -7   1      223.04      226.08      2.46 o 
   2  -7   1       39.08       40.72      1.84 o 
   3  -7   1      103.80      103.17      2.96 o 
   4  -7   1       16.79       16.77      2.33 o 
   5  -7   1       30.84       24.49      2.95 o 
  -9  -6   1       21.29       23.90      3.89 o 
  -8  -6   1       12.25       14.13      2.69 o 
  -7  -6   1      100.49      107.98      3.54 o 
  -6  -6   1        0.34       -0.59      1.48 o 
  -5  -6   1      293.26      291.18      3.91 o 
  -4  -6   1       30.55       30.72      1.46 o 
  -3  -6   1      604.54      602.04      5.37 o 
  -2  -6   1      112.41      108.92      2.07 o 
  -1  -6   1      788.13      772.08      4.64 o 
   0  -6   1       55.11       57.60      1.14 o 
   1  -6   1      734.75      698.42      4.71 o 
   2  -6   1       12.41       13.32      1.26 o 
   3  -6   1      451.37      434.12      4.91 o 
   4  -6   1        6.28        8.17      1.59 o 
   5  -6   1      185.32      186.18      3.13 o 
   6  -6   1        5.70        5.20      2.06 o 
  -9  -5   1        4.23        4.69      3.38 o 
  -8  -5   1        1.25        0.99      2.60 o 
  -7  -5   1       29.57       30.10      4.35 o 
  -6  -5   1        2.45        2.62      1.88 o 
  -5  -5   1      159.89      171.09      5.00 o 
  -4  -5   1       38.29       45.93      2.30 o 
  -3  -5   1      616.95      668.59      4.22 o 
  -2  -5   1      377.95      411.39      2.65 o 
  -1  -5   1     1249.53     1345.69      7.12 o 
   0  -5   1     1089.50     1139.34      6.34 o 
   1  -5   1      890.34      947.16      6.37 o 
   2  -5   1      897.69      911.94      5.64 o 
   3  -5   1      405.28      420.89      3.88 o 
   4  -5   1      436.00      439.74      4.52 o 
   5  -5   1      159.60      167.61      2.88 o 
   6  -5   1      163.21      158.18      3.47 o 
   7  -5   1       55.68       54.65      2.65 o 
  -9  -4   1       11.30        9.62      3.64 o 
  -8  -4   1       48.87       48.00      3.60 o 
  -7  -4   1       31.06       30.92      2.37 o 
  -6  -4   1      196.81      176.36      3.73 o 
  -5  -4   1       91.86       83.59      2.13 o 
  -4  -4   1      890.38      888.90      7.75 o 
  -3  -4   1      235.59      229.75      2.21 o 
  -2  -4   1     3218.94     3598.22     18.67 o 
  -1  -4   1      222.43      213.69      1.55 o 
   0  -4   1     4704.32     5263.69     25.22 o 
   1  -4   1       11.69       12.76      1.63 o 
   2  -4   1     2245.28     2331.46     12.35 o 
   3  -4   1        4.82        8.08      0.94 o 
   4  -4   1      678.85      690.44      5.08 o 
   5  -4   1        8.34        8.16      1.45 o 
   6  -4   1      183.78      178.53      4.99 o 
   7  -4   1        2.45        2.28      2.01 o 
  -9  -3   1        3.05        5.20      3.60 o 
  -8  -3   1      100.34      103.98      3.71 o 
  -7  -3   1       38.60       32.37      3.42 o 
  -6  -3   1      214.27      196.65      5.50 o 
  -5  -3   1      169.80      165.39      1.40 o 
  -4  -3   1      239.00      226.42      2.79 o 
  -3  -3   1      333.47      329.39      3.38 o 
  -2  -3   1       69.69       60.85     17.37 o 
  -1  -3   1      152.18      150.09      1.07 o 
   0  -3   1        1.58        1.70      0.38 o 
   1  -3   1        2.62        2.28      0.51 o 
   2  -3   1       12.07       10.98      0.72 o 
   3  -3   1        9.88        8.99      0.85 o 
   4  -3   1       11.85       12.92      1.07 o 
   5  -3   1       32.49       31.96      2.35 o 
   6  -3   1        2.95        5.03      1.31 o 
   7  -3   1       29.03       32.05      2.65 o 
   8  -3   1        0.05        1.22      2.20 o 
  -9  -2   1        0.01       -0.53      5.65 o 
  -8  -2   1        5.04        4.19      2.49 o 
  -7  -2   1        0.00       -0.13      0.74 o 
  -6  -2   1        0.47        0.45      0.65 o 
  -5  -2   1       16.23       20.59      0.55 o 
  -4  -2   1       10.45       11.02      0.53 o 
  -3  -2   1      344.94      368.40      2.94 o 
  -2  -2   1       95.50       93.99      0.96 o 
  -1  -2   1     2204.72     2291.01     88.41 o 
   0  -2   1       61.64       65.93      0.67 o 
   1  -2   1     2449.59     2641.66     12.17 o 
   2  -2   1        0.32        2.24      0.67 o 
   3  -2   1      708.65      710.86      5.78 o 
   4  -2   1        0.02        0.34      0.74 o 
   5  -2   1      152.14      150.67      2.59 o 
   6  -2   1        0.00        0.01      1.04 o 
   7  -2   1       27.93       29.44      3.49 o 
   8  -2   1        0.08        0.03      1.78 o 
  -8  -1   1        4.77        1.93      2.39 o 
  -7  -1   1       42.50       44.66      1.82 o 
  -6  -1   1       23.24       22.46      1.54 o 
  -5  -1   1       85.92       83.33      1.43 o 
  -4  -1   1       98.84      127.55      2.61 o 
  -3  -1   1       58.10       45.88      0.62 o 
  -2  -1   1      421.53      488.29      2.46 o 
  -1  -1   1      126.93      103.44     34.73 o 
   0  -1   1      430.98      455.74      2.07 o 
   1  -1   1     1582.81     1670.10      7.70 o 
   2  -1   1       88.53      119.26      1.00 o 
   3  -1   1     1337.47     1503.39      7.62 o 
   4  -1   1       26.35       37.08      0.91 o 
   5  -1   1      558.89      599.28      4.56 o 
   6  -1   1       17.75       17.13      1.63 o 
   7  -1   1      203.39      197.15      4.85 o 
   8  -1   1       14.08        7.48      1.70 o 
  -8   0   1       31.53       39.09      2.65 o 
  -7   0   1       70.06       67.17      1.82 o 
  -6   0   1      111.04      117.38      1.87 o 
  -5   0   1       91.50       91.21      3.13 o 
  -4   0   1      243.49      244.73      1.99 o 
  -3   0   1      110.48      104.04      1.28 o 
  -2   0   1      596.57      589.92      3.58 o 
  -1   0   1       88.27       86.58      0.79 o 
   1   0   1       38.66       39.32      0.40 o 
   2   0   1     2677.55     3019.64     14.49 o 
   3   0   1        6.70        6.44      0.44 o 
   4   0   1     2053.71     2170.62     10.99 o 
   5   0   1       67.91       69.61      1.51 o 
   6   0   1     1137.75     1156.28     12.23 o 
   7   0   1       92.97       86.41      4.06 o 
   8   0   1      498.31      490.85     16.88 o 
   9   0   1       60.98       59.46      4.69 o 
  -8   1   1        2.43        2.81      1.80 o 
  -7   1   1       25.88       24.86      1.69 o 
  -6   1   1        1.61        1.02      0.94 o 
  -5   1   1      104.04      105.09      1.78 o 
  -4   1   1        1.86        1.24      0.63 o 
  -3   1   1      349.50      396.31      2.66 o 
  -2   1   1        0.05       -0.05      0.37 o 
  -1   1   1     1206.32     1285.01      5.92 o 
   0   1   1      400.69      390.74      1.91 o 
   1   1   1     1247.50     1318.41      5.50 o 
   2   1   1     1730.41     1927.45     18.16 o 
   3   1   1      431.24      480.57      4.92 o 
   4   1   1     1087.81     1221.68      7.90 o 
   5   1   1       96.33      113.59      1.85 o 
   6   1   1      459.14      476.96      4.64 o 
   7   1   1       20.92       21.28      1.25 o 
   8   1   1      170.45      158.58      3.80 o 
   9   1   1        3.69        2.17      3.21 o 
  -8   2   1       11.37       10.57      2.46 o 
  -7   2   1       43.95       46.69      2.04 o 
  -6   2   1       37.32       38.27      1.72 o 
  -5   2   1      137.30      138.48      3.77 o 
  -4   2   1       88.57       91.42      3.93 o 
  -3   2   1      406.56      403.18      2.87 o 
  -2   2   1      100.55      100.04      1.05 o 
  -1   2   1     1301.89     1391.44      6.67 o 
   0   2   1        0.16        0.55      0.29 o 
   1   2   1     2359.10     2645.26     13.50 o 
   2   2   1      347.96      349.52      2.44 o 
   3   2   1      982.67     1062.47     17.98 o 
   4   2   1      233.09      240.21      1.97 o 
   5   2   1      266.28      270.16      3.32 o 
   6   2   1       51.31       50.33      1.50 o 
   7   2   1       63.75       66.87      1.37 o 
   8   2   1        3.89        2.71      1.12 o 
   9   2   1       13.51       17.93      3.77 o 
  -7   3   1       55.69       63.24      2.45 o 
  -6   3   1       14.59       17.13      1.88 o 
  -5   3   1      155.88      156.24      2.40 o 
  -4   3   1       61.68       62.17      1.51 o 
  -3   3   1      263.98      250.54      2.40 o 
  -2   3   1       97.93       90.27      1.30 o 
  -1   3   1      238.75      221.58      2.00 o 
   0   3   1       22.42       20.45      0.58 o 
   1   3   1      127.16      125.17      0.98 o 
   2   3   1        0.28        0.25      0.23 o 
   3   3   1       99.71       93.07      1.46 o 
   4   3   1       50.08       42.02      0.44 o 
   5   3   1       43.47       40.09      2.20 o 
   6   3   1       93.14       88.85      0.98 o 
   7   3   1       13.49       12.37      0.70 o 
   8   3   1       64.32       77.19      3.26 o 
   9   3   1        0.98        1.87      2.58 o 
  -7   4   1        6.56        4.87      1.88 o 
  -6   4   1       45.61       50.29      2.69 o 
  -5   4   1       40.94       42.57      1.88 o 
  -4   4   1      121.09      122.37      2.09 o 
  -3   4   1      150.01      148.95      2.09 o 
  -2   4   1      212.55      212.52      2.16 o 
  -1   4   1      299.83      304.83      2.94 o 
   0   4   1      141.27      145.67      1.33 o 
   1   4   1      101.94      107.93      1.06 o 
   2   4   1        8.37        8.57      0.41 o 
   3   4   1       25.46       22.62      2.37 o 
   4   4   1       17.68       19.76      2.30 o 
   5   4   1       77.75       75.37      1.83 o 
   6   4   1       72.10       63.84      2.50 o 
   7   4   1       52.00       55.22      2.47 o 
   8   4   1       79.74       81.89      3.67 o 
   9   4   1       24.14       22.69      4.47 o 
  -6   5   1       31.18       32.50      2.39 o 
  -5   5   1       45.10       43.71      2.12 o 
  -4   5   1      115.78      113.68      2.43 o 
  -3   5   1      216.44      217.84      2.45 o 
  -2   5   1      332.39      327.95      2.88 o 
  -1   5   1      901.99      956.96      6.35 o 
   0   5   1      820.01      850.81      5.46 o 
   1   5   1     2535.93     2854.63     15.39 o 
   2   5   1     1080.12     1167.20      6.16 o 
   3   5   1     2632.68     2955.20     14.14 o 
   4   5   1      719.89      775.21      8.11 o 
   5   5   1     1153.33     1209.60     12.08 o 
   6   5   1      370.77      380.73     11.51 o 
   7   5   1      362.01      378.05      5.62 o 
   8   5   1      171.12      174.83      3.97 o 
   9   5   1       96.68       87.64      8.46 o 
  10   5   1       69.78       73.33      4.29 o 
  -6   6   1        0.19        1.12      1.81 o 
  -5   6   1       71.88       74.70      2.52 o 
  -4   6   1        1.79        1.85      1.47 o 
  -3   6   1      159.41      155.48      2.48 o 
  -2   6   1       23.53       23.23      1.27 o 
  -1   6   1      298.34      295.51      2.84 o 
   0   6   1       77.30       85.11      1.73 o 
   1   6   1      561.08      600.73      3.82 o 
   2   6   1       67.98       85.55      1.31 o 
   3   6   1      992.16     1049.06      5.66 o 
   4   6   1       40.55       47.49      0.72 o 
   5   6   1      977.59      989.22      8.96 o 
   6   6   1       32.17       33.48      3.89 o 
   7   6   1      544.19      549.15      7.03 o 
   8   6   1       26.21       27.62      2.64 o 
   9   6   1      186.02      192.21      5.79 o 
  10   6   1       15.09       11.29      3.32 o 
  -5   7   1       16.07       15.61      2.60 o 
  -4   7   1        0.05        0.37      1.69 o 
  -3   7   1        4.33        5.42      1.75 o 
  -2   7   1       10.41        9.84      1.52 o 
  -1   7   1        1.54        0.94      1.14 o 
   0   7   1      106.27      106.97      1.86 o 
   1   7   1       10.63        8.88      0.88 o 
   2   7   1      294.38      290.43      2.42 o 
   3   7   1        1.93        1.20      0.56 o 
   4   7   1      236.52      232.51      2.55 o 
   5   7   1        0.26        0.44      0.39 o 
   6   7   1       85.66       86.75      3.65 o 
   7   7   1        1.76        2.23      1.82 o 
   8   7   1       22.32       26.57      2.71 o 
   9   7   1        4.20        5.74      2.71 o 
  -4   8   1      188.19      201.11      4.33 o 
  -3   8   1       26.77       27.98      2.13 o 
  -2   8   1      627.34      622.06      5.22 o 
  -1   8   1       25.83       23.15      1.75 o 
   0   8   1     1360.37     1316.27      8.64 o 
   1   8   1        7.46        7.06      1.12 o 
   2   8   1     1699.21     1622.37      9.31 o 
   3   8   1        0.66        1.11      0.82 o 
   4   8   1     1066.91     1020.82      6.05 o 
   5   8   1        4.26        4.05      0.72 o 
   6   8   1      402.10      397.65      5.65 o 
   7   8   1        3.16        2.42      2.28 o 
   8   8   1      118.28      119.36      4.76 o 
   9   8   1        1.06        1.61      2.51 o 
  -3   9   1        8.96       10.62      2.46 o 
  -2   9   1       48.20       54.20      2.63 o 
  -1   9   1       23.40       27.12      1.72 o 
   0   9   1       98.83      101.70      2.42 o 
   1   9   1       40.94       51.85      1.86 o 
   2   9   1      189.71      197.15      3.06 o 
   3   9   1       59.62       73.37      2.09 o 
   4   9   1      247.18      264.41      2.61 o 
   5   9   1       82.78       91.43      1.88 o 
   6   9   1      160.30      166.34      4.67 o 
   7   9   1       77.82       85.14      3.78 o 
   8   9   1       51.16       56.23      3.91 o 
   9   9   1       45.54       56.96      7.16 o 
  -3  10   1        8.91        7.02      3.38 o 
  -2  10   1        7.68        5.31      1.92 o 
  -1  10   1       10.63        7.12      1.93 o 
   0  10   1       10.77       11.29      1.75 o 
   1  10   1        4.36        3.14      1.30 o 
   2  10   1        6.46        6.34      1.50 o 
   3  10   1        0.10        0.40      1.19 o 
   4  10   1        2.53        1.39      1.08 o 
   5  10   1        1.08        0.81      0.75 o 
   6  10   1        1.67        2.42      2.03 o 
   7  10   1        4.17        4.38      2.32 o 
   8  10   1        0.71        2.06      2.50 o 
   9  10   1        6.31        3.99      3.00 o 
  -1  11   1       91.16       86.87      3.03 o 
   0  11   1       39.52       42.28      2.37 o 
   1  11   1      101.35       99.77      2.76 o 
   2  11   1       78.04       80.69      2.41 o 
   3  11   1       63.11       62.75      1.99 o 
   4  11   1      106.69      105.95      3.13 o 
   5  11   1       23.65       22.22      2.23 o 
   6  11   1      103.95      101.93      3.61 o 
   7  11   1        8.25        7.99      3.20 o 
   8  11   1       74.29       73.19      4.74 o 
   0  12   1      134.66      136.72      3.43 o 
   1  12   1        0.11        1.64      1.82 o 
   2  12   1      269.97      265.22      4.00 o 
   3  12   1        0.11        1.06      1.62 o 
   4  12   1      372.26      375.78      7.15 o 
   5  12   1        5.08        4.65      1.47 o 
   6  12   1      356.43      374.75      6.23 o 
   7  12   1       21.04       21.11      3.33 o 
   2  13   1       13.57       15.56      2.25 o 
   3  13   1       26.24       28.11      2.26 o 
   4  13   1       16.24       13.59      3.12 o 
   5  13   1       32.74       27.19      4.98 o 
   6  13   1       17.40       23.99      4.04 o 
  -5 -13   2        3.26        5.79      3.15 o 
  -4 -13   2        7.80        5.92      2.00 o 
  -3 -13   2       20.94       21.28      2.03 o 
  -2 -13   2        5.32        2.00      1.76 o 
  -6 -12   2      301.95      315.46     15.79 o 
  -5 -12   2       20.71       20.46      4.03 o 
  -4 -12   2      520.14      511.80     15.21 o 
  -3 -12   2        9.65        7.74      1.76 o 
  -2 -12   2      653.22      653.45     11.02 o 
  -1 -12   2        0.56        0.48      1.60 o 
   0 -12   2      566.59      573.15      6.09 o 
   1 -12   2        0.92        1.63      2.17 o 
  -7 -11   2        1.62        1.63      3.19 o 
  -6 -11   2        1.32        1.28      3.02 o 
  -5 -11   2        0.00        0.57      2.23 o 
  -4 -11   2        0.56        3.60      2.12 o 
  -3 -11   2        4.07        3.92      1.41 o 
  -2 -11   2        0.87        0.85      1.22 o 
  -1 -11   2       17.20       13.79      4.35 o 
   0 -11   2       12.77       12.29      1.85 o 
   1 -11   2       32.34       34.81      2.29 o 
   2 -11   2       26.25       23.01      2.67 o 
  -8 -10   2        1.00       -1.72      4.46 o 
  -7 -10   2       66.47       68.19      5.06 o 
  -6 -10   2        1.66        0.15      2.56 o 
  -5 -10   2      136.13      145.50      9.16 o 
  -4 -10   2       12.25       13.16      1.05 o 
  -3 -10   2      193.10      185.00      2.48 o 
  -2 -10   2       10.68       10.70      1.32 o 
  -1 -10   2      189.96      184.82      2.60 o 
   0 -10   2        0.39       -0.39      1.48 o 
   1 -10   2      139.40      132.05      3.66 o 
   2 -10   2        2.01        2.19      2.12 o 
   3 -10   2       75.16       67.31      3.06 o 
  -8  -9   2       18.36       17.76      3.28 o 
  -7  -9   2        3.96        6.46      2.68 o 
  -6  -9   2       78.59       81.75      3.39 o 
  -5  -9   2       33.00       31.82      3.39 o 
  -4  -9   2      243.14      238.46      3.63 o 
  -3  -9   2      109.22      120.58      2.99 o 
  -2  -9   2      490.96      488.61      3.98 o 
  -1  -9   2      177.15      195.97      2.81 o 
   0  -9   2      583.16      587.94      4.91 o 
   1  -9   2      142.58      153.48      3.47 o 
   2  -9   2      395.36      401.99      6.17 o 
   3  -9   2       69.72       70.91      2.96 o 
   4  -9   2      167.92      168.92      3.54 o 
  -8  -8   2        0.36       -0.78      2.37 o 
  -7  -8   2       51.08       51.69      3.71 o 
  -6  -8   2       30.00       33.15      2.57 o 
  -5  -8   2      173.83      181.83      8.71 o 
  -4  -8   2      148.09      130.93      1.53 o 
  -3  -8   2      358.16      357.11      2.99 o 
  -2  -8   2      323.45      271.08      2.60 o 
  -1  -8   2      358.82      360.70      3.07 o 
   0  -8   2      428.54      376.20      5.23 o 
   1  -8   2      173.65      174.84      2.86 o 
   2  -8   2      408.87      382.69      3.86 o 
   3  -8   2       58.74       57.40      2.77 o 
   4  -8   2      276.08      269.19      3.87 o 
   5  -8   2       17.68       15.72      2.51 o 
  -9  -7   2       10.42       11.20      3.40 o 
  -8  -7   2      409.21      427.00     15.14 o 
  -7  -7   2       48.12       51.32      3.00 o 
  -6  -7   2     1017.34     1016.13     14.36 o 
  -5  -7   2      113.26      105.09      2.80 o 
  -4  -7   2     1718.21     1640.48     22.01 o 
  -3  -7   2      105.34       98.72      2.40 o 
  -2  -7   2     1785.33     1688.95     14.23 o 
  -1  -7   2        8.24       11.04      1.97 o 
   0  -7   2     1071.98     1030.59      6.38 o 
   1  -7   2       18.55       22.82      1.29 o 
   2  -7   2      402.13      382.12      6.12 o 
   3  -7   2       33.45       34.74      1.75 o 
   4  -7   2       98.53       98.25      3.29 o 
   5  -7   2       19.11       19.69      2.29 o 
   6  -7   2       14.81       13.08      2.57 o 
  -9  -6   2       80.79       86.80      7.14 o 
  -8  -6   2       25.29       28.16      5.34 o 
  -7  -6   2      183.61      185.83      5.55 o 
  -6  -6   2       88.58       95.47      3.58 o 
  -5  -6   2      406.11      406.03      4.88 o 
  -4  -6   2      238.27      126.52     12.94 o 
  -3  -6   2      844.50      849.23      6.98 o 
  -2  -6   2      427.24      422.44      2.94 o 
  -1  -6   2     1288.63     1315.91      7.29 o 
   0  -6   2      303.48      290.86      4.81 o 
   1  -6   2      964.68      967.99      5.95 o 
   2  -6   2       95.68       95.59      2.43 o 
   3  -6   2      398.08      392.17      5.09 o 
   4  -6   2       20.09       23.43      1.82 o 
   5  -6   2      107.66      111.48      2.76 o 
   6  -6   2        3.26        3.20      1.83 o 
  -9  -5   2       16.89       18.58      3.36 o 
  -8  -5   2        0.10        0.65      2.46 o 
  -7  -5   2       17.49       18.91      2.40 o 
  -6  -5   2       13.42       12.89      2.29 o 
  -5  -5   2       17.09       18.14      2.56 o 
  -4  -5   2       71.65       69.53      2.88 o 
  -3  -5   2        8.32        8.79      1.79 o 
  -2  -5   2      129.65      133.00      1.30 o 
  -1  -5   2        3.61        3.88      0.60 o 
   0  -5   2       62.62       71.84      2.84 o 
   1  -5   2      119.92      120.61      1.45 o 
   2  -5   2       43.13       47.03      1.33 o 
   3  -5   2      198.85      196.48      2.38 o 
   4  -5   2       58.15       59.58      2.21 o 
   5  -5   2      138.42      137.94      2.50 o 
   6  -5   2       58.70       57.50      2.27 o 
   7  -5   2       60.11       59.86      2.86 o 
  -9  -4   2       28.97       25.93      3.49 o 
  -8  -4   2       93.44      103.45      3.81 o 
  -7  -4   2       66.71       68.59      2.86 o 
  -6  -4   2      205.26      211.75      4.28 o 
  -5  -4   2       96.27       95.97      2.66 o 
  -4  -4   2      206.04      206.01      4.10 o 
  -3  -4   2      117.29      122.26      1.20 o 
  -2  -4   2       74.56       88.13      1.40 o 
  -1  -4   2      143.32      166.90      2.25 o 
   0  -4   2        4.55       13.90      1.33 o 
   1  -4   2      189.16      208.68      1.80 o 
   2  -4   2       38.97       47.40      1.78 o 
   3  -4   2       92.77      103.96      2.67 o 
   4  -4   2      112.27      110.66      2.29 o 
   5  -4   2       26.56       28.65      1.64 o 
   6  -4   2      100.13       96.22      3.30 o 
   7  -4   2        4.45        3.25      1.79 o 
  -8  -3   2      106.58      116.93      4.65 o 
  -7  -3   2       30.60       34.56      3.03 o 
  -6  -3   2      560.05      550.14     11.11 o 
  -5  -3   2       91.49       86.01      2.34 o 
  -4  -3   2     2343.58     1667.32    464.55 o 
  -3  -3   2      282.45      208.91     77.64 o 
  -2  -3   2     6660.97     7312.24     52.25 o 
  -1  -3   2      698.14      714.95      4.51 o 
   0  -3   2     7905.79     8525.49     40.16 o 
   1  -3   2      898.41      901.77      5.55 o 
   2  -3   2     2723.02     2806.99     14.00 o 
   3  -3   2      392.58      377.08      2.96 o 
   4  -3   2      511.70      506.36      3.96 o 
   5  -3   2      121.28      118.85      2.22 o 
   6  -3   2       78.53       79.82      1.95 o 
   7  -3   2       27.65       30.83      3.52 o 
   8  -3   2        9.82        6.32      1.96 o 
  -8  -2   2        1.07        0.69      2.66 o 
  -7  -2   2       12.71       10.57      2.06 o 
  -6  -2   2        5.32        3.32      0.87 o 
  -5  -2   2       29.22       30.18      0.91 o 
  -4  -2   2       11.87       11.33      0.63 o 
  -3  -2   2       31.41       33.66      0.72 o 
  -2  -2   2        0.25        0.74      0.34 o 
  -1  -2   2        0.06        2.75      1.40 o 
   0  -2   2      126.85      123.36      0.94 o 
   1  -2   2       23.73       22.68      0.79 o 
   2  -2   2      326.61      320.83      2.14 o 
   3  -2   2        1.72        1.51      0.62 o 
   4  -2   2      103.41       98.16      1.46 o 
   5  -2   2       24.98       22.27      1.21 o 
   6  -2   2       11.47       10.59      1.44 o 
   7  -2   2       24.55       26.85      1.64 o 
   8  -2   2        0.00        1.70      2.07 o 
  -8  -1   2       19.54       16.95      3.63 o 
  -7  -1   2      268.76      265.12      5.43 o 
  -6  -1   2       93.49       90.90      1.63 o 
  -5  -1   2      570.20      563.22      6.05 o 
  -4  -1   2      305.50      317.37      3.01 o 
  -3  -1   2      948.09      931.96      4.91 o 
  -2  -1   2      777.97      822.65      4.11 o 
  -1  -1   2     1222.77     1249.62      5.62 o 
   0  -1   2      834.61      901.38      4.08 o 
   1  -1   2     1101.56     1144.06      5.30 o 
   2  -1   2      285.14      281.70      1.90 o 
   3  -1   2      611.99      615.82      3.57 o 
   4  -1   2      101.36       92.68      1.46 o 
   5  -1   2      198.02      197.33      3.49 o 
   6  -1   2       23.97       25.03      1.19 o 
   7  -1   2       39.72       45.72      3.20 o 
   8  -1   2        1.34        2.04      1.34 o 
   9  -1   2        1.82        4.25      1.76 o 
  -8   0   2        3.89        3.92      3.23 o 
  -7   0   2       13.75        9.24      3.03 o 
  -6   0   2       13.18       14.44      1.12 o 
  -5   0   2       81.84       79.64      2.31 o 
  -4   0   2       27.05       27.30      1.62 o 
  -3   0   2      276.74      274.65      3.66 o 
  -2   0   2      108.26      110.10      1.03 o 
  -1   0   2      525.56      531.05      3.55 o 
   0   0   2     1114.13     1138.19     10.42 o 
   1   0   2      108.42      112.29      1.19 o 
   2   0   2     1487.45     1559.12      7.25 o 
   3   0   2       11.64       12.09      0.49 o 
   4   0   2      795.66      821.67      6.07 o 
   5   0   2       11.12       10.06      0.74 o 
   6   0   2      512.41      512.25      6.50 o 
   7   0   2        1.04        0.85      0.91 o 
   8   0   2      274.22      262.71      5.19 o 
   9   0   2        0.06       -0.12      1.59 o 
  -8   1   2        0.30        0.83      1.66 o 
  -7   1   2        7.30        3.71      1.43 o 
  -6   1   2        0.71        1.25      1.00 o 
  -5   1   2       34.63       35.18      1.50 o 
  -4   1   2       18.05       22.50      1.27 o 
  -3   1   2       95.94      100.99      1.43 o 
  -2   1   2      121.39      122.61      1.18 o 
  -1   1   2      129.90      130.90      1.56 o 
   0   1   2      318.69      330.56      1.98 o 
   1   1   2        3.29        4.56      0.28 o 
   2   1   2      642.09      683.57      4.04 o 
   3   1   2        0.07        0.07      0.31 o 
   4   1   2      382.82      399.73      2.45 o 
   5   1   2        8.92        8.13      0.61 o 
   6   1   2      113.43      114.92      1.55 o 
   7   1   2       10.39        9.30      1.08 o 
   8   1   2       20.61       20.71      1.88 o 
   9   1   2        3.56        5.17      2.74 o 
  -7   2   2      142.95      143.62      4.76 o 
  -6   2   2       17.46       21.31      2.64 o 
  -5   2   2      405.60      400.30      5.09 o 
  -4   2   2        3.92        5.27      0.95 o 
  -3   2   2      875.24      881.09      5.22 o 
  -2   2   2       10.91       12.15      0.86 o 
  -1   2   2     1749.00     1760.94      8.54 o 
   0   2   2       47.03       41.52      0.66 o 
   1   2   2     2254.01     2377.90     11.96 o 
   2   2   2        3.25        4.66      0.26 o 
   3   2   2     1629.82     1665.83     10.51 o 
   4   2   2       14.68       16.33      0.47 o 
   5   2   2      696.85      696.72      5.02 o 
   6   2   2        1.47        1.98      0.55 o 
   7   2   2      229.57      224.37      3.84 o 
   8   2   2        1.36        0.90      0.91 o 
   9   2   2       49.60       60.94      4.19 o 
  -7   3   2        3.50        3.17      1.95 o 
  -6   3   2        9.28       13.51      4.50 o 
  -5   3   2       59.84       61.73      2.46 o 
  -4   3   2       58.49       62.76      1.57 o 
  -3   3   2      388.69      372.78      4.48 o 
  -2   3   2      418.81      426.49      3.15 o 
  -1   3   2     1578.61     1585.21     13.58 o 
   0   3   2     2121.20     2322.21     11.02 o 
   1   3   2     3305.84     3599.56     16.49 o 
   2   3   2     4070.53     4616.70     21.02 o 
   3   3   2     2095.61     2228.12     10.28 o 
   4   3   2     2094.91     2205.99     19.88 o 
   5   3   2      721.64      721.19      5.90 o 
   6   3   2      591.30      566.59      7.38 o 
   7   3   2      211.17      210.07      4.47 o 
   8   3   2      126.21      112.30      6.35 o 
   9   3   2       56.87       63.64      3.55 o 
  10   3   2       19.92        7.60      9.77 o 
  -6   4   2        2.91        3.88      1.72 o 
  -5   4   2       29.46       28.76      1.85 o 
  -4   4   2       32.96       33.02      1.54 o 
  -3   4   2       87.34       88.57      1.71 o 
  -2   4   2      231.77      211.40      2.15 o 
  -1   4   2      185.03      192.31      1.76 o 
   0   4   2      776.97      718.40      6.40 o 
   1   4   2      145.57      149.90      1.27 o 
   2   4   2      754.74      696.50     12.22 o 
   3   4   2        5.52        5.47      1.19 o 
   4   4   2       89.53       77.86      0.91 o 
   5   4   2        1.05        0.69      0.28 o 
   6   4   2       13.02       15.39      1.10 o 
   7   4   2        0.59        0.41      0.23 o 
   8   4   2       58.38       59.64      3.28 o 
   9   4   2        0.07       -0.28      2.10 o 
  10   4   2       38.36       46.13      6.18 o 
  -6   5   2       75.84       74.21      2.82 o 
  -5   5   2        1.70        2.35      1.76 o 
  -4   5   2      141.60      136.65      2.67 o 
  -3   5   2        6.58        5.79      1.11 o 
  -2   5   2      155.52      153.08      1.88 o 
  -1   5   2        0.49        0.47      0.69 o 
   0   5   2      100.33       99.19      2.08 o 
   1   5   2       36.82       46.06      0.95 o 
   2   5   2       79.82       79.16      0.93 o 
   3   5   2       59.84       70.98      2.29 o 
   4   5   2       87.64       82.48      1.20 o 
   5   5   2        0.16        0.34      0.35 o 
   6   5   2       41.82       36.00      2.62 o 
   7   5   2       24.30       22.53      2.31 o 
   8   5   2        8.82        9.90      2.64 o 
   9   5   2       33.63       33.68      4.46 o 
  10   5   2        0.30        0.40      2.88 o 
  -5   6   2       78.11       75.60      2.72 o 
  -4   6   2       40.78       44.24      2.13 o 
  -3   6   2      222.80      226.87      5.71 o 
  -2   6   2       89.89       94.33      2.07 o 
  -1   6   2      550.27      534.73      7.32 o 
   0   6   2      110.44      120.52      1.87 o 
   1   6   2      983.21      938.25      6.49 o 
   2   6   2       37.10       39.00      2.57 o 
   3   6   2      843.86      796.80      5.83 o 
   4   6   2        0.09        0.11      0.37 o 
   5   6   2      372.73      355.48      2.32 o 
   6   6   2        4.24        4.47      1.73 o 
   7   6   2      140.95      139.57      3.58 o 
   8   6   2        7.35        8.18      2.13 o 
   9   6   2       49.96       50.53      5.27 o 
  10   6   2        6.27        6.54      3.01 o 
  -5   7   2       82.36       84.42      2.90 o 
  -4   7   2       41.84       43.55      8.54 o 
  -3   7   2      151.25      145.60      4.32 o 
  -2   7   2       58.47       64.18      2.06 o 
  -1   7   2      173.07      166.12      3.95 o 
   0   7   2       58.58       58.33      1.58 o 
   1   7   2       79.34       76.65      1.44 o 
   2   7   2       44.33       45.99      1.85 o 
   3   7   2        0.17        0.40      0.68 o 
   4   7   2        9.75       11.26      0.73 o 
   5   7   2       32.67       33.11      0.92 o 
   6   7   2        0.11        0.24      0.36 o 
   7   7   2       20.95       20.78      2.11 o 
   8   7   2        3.66        2.08      2.50 o 
   9   7   2        3.33        5.06      2.97 o 
  10   7   2        4.26        3.85      2.93 o 
  -4   8   2       34.79       36.39      2.59 o 
  -3   8   2        0.14        0.63      1.56 o 
  -2   8   2      171.17      170.31      3.11 o 
  -1   8   2        0.79        0.79      1.20 o 
   0   8   2      469.49      447.47      3.74 o 
   1   8   2        5.10        4.85      1.10 o 
   2   8   2      858.36      791.51      5.82 o 
   3   8   2       12.33       12.95      2.38 o 
   4   8   2     1090.52     1022.06      6.32 o 
   5   8   2        2.96        1.81      0.66 o 
   6   8   2      866.83      839.66      4.86 o 
   7   8   2        0.87        0.66      1.67 o 
   8   8   2      447.08      462.67      7.05 o 
   9   8   2        4.14        4.36      3.10 o 
  -3   9   2       23.17       19.88      4.53 o 
  -2   9   2       46.21       49.37      2.22 o 
  -1   9   2       73.59       68.45      2.10 o 
   0   9   2      113.73      120.31      2.35 o 
   1   9   2      165.57      146.94      2.17 o 
   2   9   2      143.46      149.10      2.04 o 
   3   9   2      241.09      220.32      3.48 o 
   4   9   2       90.12       89.31      1.49 o 
   5   9   2      210.67      198.53      2.08 o 
   6   9   2       41.57       41.15      1.10 o 
   7   9   2      132.46      129.17      4.36 o 
   8   9   2       18.89       19.53      3.24 o 
   9   9   2       63.96       64.77      4.24 o 
  -2  10   2       32.04       29.91      2.52 o 
  -1  10   2       16.18       14.93      3.21 o 
   0  10   2       26.55       23.43      2.72 o 
   1  10   2       25.51       27.13      1.64 o 
   2  10   2        5.06        3.07      1.29 o 
   3  10   2       19.53       20.24      1.33 o 
   4  10   2        0.77        2.15      1.26 o 
   5  10   2        2.89        4.27      0.97 o 
   6  10   2        1.91        2.20      1.04 o 
   7  10   2        1.33        1.02      2.02 o 
   8  10   2        0.03        0.44      2.17 o 
   9  10   2        6.98        4.38      2.87 o 
  -1  11   2      213.07      208.59      6.84 o 
   0  11   2       79.56       86.75      2.93 o 
   1  11   2      249.39      240.48      3.34 o 
   2  11   2       77.69       82.64      2.52 o 
   3  11   2      220.05      217.90      3.56 o 
   4  11   2       71.07       79.42      2.02 o 
   5  11   2      150.28      147.81      2.53 o 
   6  11   2       66.99       72.65      6.85 o 
   7  11   2       73.49       72.99      3.52 o 
   8  11   2       49.01       50.64      4.22 o 
   0  12   2        4.94        3.16      2.16 o 
   1  12   2        0.94        0.82      1.71 o 
   2  12   2       46.70       45.11      2.30 o 
   3  12   2        0.46        0.84      1.45 o 
   4  12   2      111.46      107.72      2.47 o 
   5  12   2        6.07        5.14      1.52 o 
   6  12   2      142.58      141.18      4.74 o 
   7  12   2        9.05        9.85      2.94 o 
   8  12   2      121.00      128.21      4.65 o 
   2  13   2       54.49       51.50      4.29 o 
   3  13   2       10.67        7.49      1.88 o 
   4  13   2       39.70       37.70      2.23 o 
   5  13   2        8.16        3.66      1.75 o 
   6  13   2       19.50       13.75      3.04 o 
  -4 -13   3        9.89       12.48      3.95 o 
  -3 -13   3      100.66      101.79      3.95 o 
  -2 -13   3       10.36       15.84      2.47 o 
  -6 -12   3      137.03      144.99      5.13 o 
  -5 -12   3       91.46       94.57      4.28 o 
  -4 -12   3      258.24      267.09      7.52 o 
  -3 -12   3       81.36       78.63      2.62 o 
  -2 -12   3      321.89      319.56      3.89 o 
  -1 -12   3       59.19       57.11      2.88 o 
   0 -12   3      280.84      286.33      6.60 o 
   1 -12   3       33.37       30.96      2.69 o 
  -7 -11   3        0.64        1.33      2.84 o 
  -6 -11   3        0.47        0.74      3.09 o 
  -5 -11   3        3.71        6.24      3.24 o 
  -4 -11   3        0.88       -0.06      1.19 o 
  -3 -11   3        2.81        1.95      1.29 o 
  -2 -11   3        0.05        0.04      1.21 o 
  -1 -11   3        0.01       -0.83      1.38 o 
   0 -11   3        0.39        0.51      1.56 o 
   1 -11   3        2.77        2.60      2.01 o 
   2 -11   3        0.71        1.17      2.30 o 
  -7 -10   3       94.65       98.46      6.57 o 
  -6 -10   3       95.10      100.83      4.86 o 
  -5 -10   3      124.35      137.50      4.57 o 
  -4 -10   3      112.22      108.90      2.57 o 
  -3 -10   3      125.93      136.01      2.08 o 
  -2 -10   3       80.74       85.45      2.48 o 
  -1 -10   3       99.46      113.15      2.24 o 
   0 -10   3       25.12       21.69      5.03 o 
   1 -10   3       54.87       60.85      2.47 o 
   2 -10   3        1.69        2.22      1.92 o 
   3 -10   3       20.53       19.81      2.42 o 
  -8  -9   3        0.58        2.03      4.51 o 
  -7  -9   3      181.13      184.98      4.81 o 
  -6  -9   3        5.66        8.33      2.53 o 
  -5  -9   3      373.27      278.12    164.76 o 
  -4  -9   3       12.89       14.49      1.22 o 
  -3  -9   3      500.01      493.32      4.20 o 
  -2  -9   3        8.40        9.35      1.24 o 
  -1  -9   3      437.93      434.38      4.29 o 
   0  -9   3        1.02        1.34      1.26 o 
   1  -9   3      269.36      267.29      3.43 o 
   2  -9   3        0.30        0.36      1.68 o 
   3  -9   3      111.69      106.96      2.84 o 
   4  -9   3        1.08        1.92      2.14 o 
  -8  -8   3        0.65        1.66      3.46 o 
  -7  -8   3       30.32       30.76      3.60 o 
  -6  -8   3        0.06        0.78      2.28 o 
  -5  -8   3      141.65      149.59      3.51 o 
  -4  -8   3       16.31       16.77      1.00 o 
  -3  -8   3      354.81      352.27      5.49 o 
  -2  -8   3       89.61       85.35      1.71 o 
  -1  -8   3      445.39      428.47      3.46 o 
   0  -8   3      142.38      138.72      2.34 o 
   1  -8   3      266.53      258.96      2.92 o 
   2  -8   3       83.21       80.76      3.61 o 
   3  -8   3       93.48       97.75      2.84 o 
   4  -8   3       25.37       25.91      2.83 o 
   5  -8   3       20.51       20.60      2.64 o 
  -8  -7   3        0.06       -0.12      2.74 o 
  -7  -7   3        3.16        2.27      3.59 o 
  -6  -7   3       17.48       16.41      2.68 o 
  -5  -7   3        0.67        0.38      1.53 o 
  -4  -7   3      132.84      107.29     33.88 o 
  -3  -7   3       47.66       48.91      1.23 o 
  -2  -7   3      371.12      372.71      4.06 o 
  -1  -7   3      254.50      242.85      3.28 o 
   0  -7   3      433.89      429.18      3.40 o 
   1  -7   3      453.32      443.12      5.67 o 
   2  -7   3      229.71      224.37      3.02 o 
   3  -7   3      346.90      348.42      4.92 o 
   4  -7   3       80.90       79.29      2.77 o 
   5  -7   3      155.83      158.42      3.43 o 
   6  -7   3       24.55       21.62      2.71 o 
  -8  -6   3       69.24       78.01      4.50 o 
  -7  -6   3      307.80      308.33      5.41 o 
  -6  -6   3       91.71       96.86      3.03 o 
  -5  -6   3      558.53      555.91     10.51 o 
  -4  -6   3       67.50       62.87      1.55 o 
  -3  -6   3      652.10      641.98      3.87 o 
  -2  -6   3       17.19       20.30      1.11 o 
  -1  -6   3      460.96      454.01      3.22 o 
   0  -6   3        0.71        2.18      0.90 o 
   1  -6   3      304.45      308.67      3.16 o 
   2  -6   3        0.49        0.02      0.88 o 
   3  -6   3      275.80      277.76      3.10 o 
   4  -6   3        5.07        5.75      1.55 o 
   5  -6   3      201.65      204.89      3.36 o 
   6  -6   3        8.77        9.34      2.39 o 
  -8  -5   3        5.39        3.85      3.12 o 
  -7  -5   3       65.39       68.21      3.11 o 
  -6  -5   3       31.91       32.18      2.84 o 
  -5  -5   3       43.55       42.27      3.06 o 
  -4  -5   3      102.72      103.14      0.96 o 
  -3  -5   3        2.36        2.20      0.39 o 
  -2  -5   3      179.33      182.88      1.57 o 
  -1  -5   3       17.46       22.88      1.50 o 
   0  -5   3       88.40       92.45      1.38 o 
   1  -5   3       10.16       14.18      0.86 o 
   2  -5   3        9.53       11.56      0.97 o 
   3  -5   3        0.01       -0.19      0.91 o 
   4  -5   3        0.04        0.10      0.95 o 
   5  -5   3        0.36        0.82      1.51 o 
   6  -5   3        2.12        2.06      1.71 o 
   7  -5   3        0.01        0.17      1.68 o 
  -8  -4   3        6.65        6.55      3.16 o 
  -7  -4   3       13.39       14.57      3.71 o 
  -6  -4   3       20.45       24.50      5.97 o 
  -5  -4   3       17.66       15.77      0.76 o 
  -4  -4   3       52.61       30.44     15.71 o 
  -3  -4   3        0.45        2.19      0.60 o 
  -2  -4   3      136.19      141.21      1.43 o 
  -1  -4   3       74.22       87.77      0.96 o 
   0  -4   3      343.05      363.87      5.53 o 
   1  -4   3      338.71      358.74      2.69 o 
   2  -4   3      301.98      296.85      2.35 o 
   3  -4   3      274.46      279.19      2.48 o 
   4  -4   3      157.23      152.75      2.06 o 
   5  -4   3      100.32       99.94      3.20 o 
   6  -4   3       69.61       68.29      2.08 o 
   7  -4   3       22.58       17.22      3.71 o 
   8  -4   3       26.48       24.76      2.62 o 
  -8  -3   3        0.13        1.79      2.89 o 
  -7  -3   3        3.14        3.79      2.12 o 
  -6  -3   3        0.27        0.29      0.53 o 
  -5  -3   3        3.59        1.82      0.72 o 
  -4  -3   3        0.18        0.65      0.50 o 
  -3  -3   3       91.93       91.62      1.11 o 
  -2  -3   3        3.46       11.30      0.80 o 
  -1  -3   3      464.92      472.48      4.56 o 
   0  -3   3        4.57        2.56      0.59 o 
   1  -3   3      728.21      764.66      5.11 o 
   2  -3   3      228.27      203.80      1.97 o 
   3  -3   3      668.18      680.99      8.35 o 
   4  -3   3      318.63      309.82      2.80 o 
   5  -3   3      418.52      425.69      5.51 o 
   6  -3   3      168.07      174.88      3.09 o 
   7  -3   3      199.46      203.04      4.66 o 
   8  -3   3       50.62       57.64      2.99 o 
  -8  -2   3        0.46        1.35      2.41 o 
  -7  -2   3        5.39        4.58      2.57 o 
  -6  -2   3        0.23        0.48      0.73 o 
  -5  -2   3       35.16       37.57      0.89 o 
  -4  -2   3       10.67       11.74      0.77 o 
  -3  -2   3      100.77       96.22      1.11 o 
  -2  -2   3       10.34       11.98      0.66 o 
  -1  -2   3      130.51      117.72      1.01 o 
   0  -2   3       53.32       56.41      0.74 o 
   1  -2   3       28.50       25.50      1.13 o 
   2  -2   3      416.54      422.95      2.57 o 
   3  -2   3        6.09        4.60      0.74 o 
   4  -2   3      288.55      295.57      2.75 o 
   5  -2   3        0.58        1.05      1.01 o 
   6  -2   3      100.11       96.31      1.86 o 
   7  -2   3        5.14        6.36      1.54 o 
   8  -2   3       23.99       20.09      2.22 o 
  -8  -1   3       11.64        6.05      6.14 o 
  -7  -1   3      172.25      159.33      4.24 o 
  -6  -1   3       31.13       29.93      1.13 o 
  -5  -1   3      512.85      510.73      3.67 o 
  -4  -1   3      117.77      119.52      1.31 o 
  -3  -1   3     1584.79     1601.11     13.75 o 
  -2  -1   3      614.72      624.33      3.36 o 
  -1  -1   3     4657.13     4980.14     22.88 o 
   0  -1   3     2200.69     2400.66     18.94 o 
   1  -1   3     6075.22     6370.17     35.60 o 
   2  -1   3     2503.16     2672.32     12.53 o 
   3  -1   3     2339.94     2385.79     11.88 o 
   4  -1   3      890.83      890.35      7.04 o 
   5  -1   3      577.76      586.74      4.83 o 
   6  -1   3      214.74      209.55      3.40 o 
   7  -1   3      121.17      122.56      2.66 o 
   8  -1   3       37.32       37.03      2.02 o 
   9  -1   3       21.73       21.16      1.97 o 
  -7   0   3        7.30        4.97      1.55 o 
  -6   0   3       83.85       84.42      2.45 o 
  -5   0   3        3.99        2.44      0.97 o 
  -4   0   3      260.77      246.50      2.18 o 
  -3   0   3        5.61        5.88      0.61 o 
  -2   0   3      511.72      471.55      2.72 o 
  -1   0   3       80.24       77.38      0.79 o 
   0   0   3      535.45      365.70    153.46 o 
   1   0   3       34.06       29.95      8.75 o 
   2   0   3      356.26      328.99      1.85 o 
   3   0   3        5.30        4.28      0.93 o 
   4   0   3      294.66      263.14      2.59 o 
   5   0   3        3.90        3.81      0.69 o 
   6   0   3      204.71      193.10      2.29 o 
   7   0   3        0.13        0.09      0.88 o 
   8   0   3      108.60      112.27      2.16 o 
   9   0   3        3.81        3.52      1.59 o 
  -7   1   3        0.53        0.41      1.32 o 
  -6   1   3       55.28       60.46      1.80 o 
  -5   1   3        3.33        4.70      1.09 o 
  -4   1   3       81.45       78.74      1.43 o 
  -3   1   3        9.96        8.22      0.81 o 
  -2   1   3       33.07       25.29      0.69 o 
  -1   1   3       11.38       11.80      0.45 o 
   0   1   3       61.16       52.96      0.66 o 
   1   1   3      473.21      461.75      3.64 o 
   2   1   3      223.29      212.06      1.35 o 
   3   1   3      670.40      689.85      3.64 o 
   4   1   3      107.24      110.29      1.95 o 
   5   1   3      216.22      222.64      2.00 o 
   6   1   3       43.28       46.03      1.13 o 
   7   1   3       40.38       42.86      1.30 o 
   8   1   3       15.47       13.12      2.10 o 
   9   1   3        5.82        4.83      1.77 o 
  -7   2   3       47.77       52.96      2.41 o 
  -6   2   3       46.78       49.14      1.99 o 
  -5   2   3      173.24      178.42      2.61 o 
  -4   2   3      136.75      139.84      1.83 o 
  -3   2   3      657.58      657.82      4.53 o 
  -2   2   3      336.11      338.70      2.52 o 
  -1   2   3     2284.16     2284.87     11.16 o 
   0   2   3      571.49      536.49      2.78 o 
   1   2   3     4879.52     5168.15     30.78 o 
   2   2   3      199.77      177.76      1.16 o 
   3   2   3     3125.15     3285.32     37.04 o 
   4   2   3       10.10        9.03      0.61 o 
   5   2   3      908.25      921.99      5.63 o 
   6   2   3        0.42        0.37      0.51 o 
   7   2   3      249.10      255.01      4.78 o 
   8   2   3        1.56        1.12      0.91 o 
   9   2   3       71.37       71.42      4.22 o 
  10   2   3        0.55        1.00      2.73 o 
  -6   3   3        7.01        6.36      1.71 o 
  -5   3   3        2.12        2.36      1.44 o 
  -4   3   3        1.34        1.62      0.99 o 
  -3   3   3        5.76       10.11      1.11 o 
  -2   3   3        2.38        1.09      0.72 o 
  -1   3   3        5.37       12.18      0.89 o 
   0   3   3       11.62        7.27      0.48 o 
   1   3   3       12.51       11.96      0.48 o 
   2   3   3        5.96        2.67      0.64 o 
   3   3   3      303.36      283.83      2.06 o 
   4   3   3       55.82       47.78      0.67 o 
   5   3   3      353.76      317.50      2.75 o 
   6   3   3      117.92      112.19      1.81 o 
   7   3   3      138.25      132.05      2.79 o 
   8   3   3      106.66      100.06      1.96 o 
   9   3   3       27.26       29.93      3.60 o 
  10   3   3       53.07       57.99      4.67 o 
  -6   4   3        1.55        1.09      1.52 o 
  -5   4   3        1.17        1.41      1.41 o 
  -4   4   3        1.45        2.17      1.21 o 
  -3   4   3        0.07        0.28      0.81 o 
  -2   4   3        6.99        6.86      0.90 o 
  -1   4   3        0.01        0.70      0.62 o 
   0   4   3       86.35       85.81      2.89 o 
   1   4   3        5.75        6.18      0.51 o 
   2   4   3       97.10      103.12      1.72 o 
   3   4   3       61.09       61.01      1.58 o 
   4   4   3        1.64        2.01      0.39 o 
   5   4   3       42.78       44.59      1.06 o 
   6   4   3       51.07       51.84      0.86 o 
   7   4   3       16.07       16.30      0.69 o 
   8   4   3       37.46       35.15      0.89 o 
   9   4   3        6.08        8.89      2.50 o 
  10   4   3        8.52        9.84      3.12 o 
  -5   5   3        1.81        3.32      1.70 o 
  -4   5   3      251.72      250.39      4.31 o 
  -3   5   3       17.66       18.10      1.54 o 
  -2   5   3      733.03      718.60      7.13 o 
  -1   5   3       88.22       86.97      1.36 o 
   0   5   3     1362.11     1369.52      7.53 o 
   1   5   3      276.72      283.27      2.20 o 
   2   5   3     1202.45     1273.44      7.32 o 
   3   5   3      423.37      430.73      3.15 o 
   4   5   3      370.01      397.06      3.06 o 
   5   5   3      249.45      252.07      1.86 o 
   6   5   3       76.10       79.70      1.16 o 
   7   5   3      105.97       99.75      2.22 o 
   8   5   3       20.77       23.09      2.64 o 
   9   5   3       34.56       41.27      5.46 o 
  10   5   3        8.14       11.41      3.70 o 
  -5   6   3      110.57      111.62      3.03 o 
  -4   6   3        3.41        2.44      1.61 o 
  -3   6   3      291.66      289.83      3.42 o 
  -2   6   3        9.73       10.74      1.42 o 
  -1   6   3      594.46      582.34      5.95 o 
   0   6   3       43.31       42.39      1.22 o 
   1   6   3      924.87      942.27      5.67 o 
   2   6   3      146.31      147.06      1.47 o 
   3   6   3     1090.95     1098.90      8.09 o 
   4   6   3      175.83      181.43      1.56 o 
   5   6   3      967.58      970.60      5.42 o 
   6   6   3       55.01       56.59      0.91 o 
   7   6   3      622.36      628.63     10.57 o 
   8   6   3        3.62        4.91      1.97 o 
   9   6   3      299.70      314.65      7.96 o 
  10   6   3        0.52        0.65      2.96 o 
  -4   7   3      106.14      108.30      3.57 o 
  -3   7   3      398.57      396.69      4.41 o 
  -2   7   3      238.49      238.08      4.29 o 
  -1   7   3      543.47      522.08      6.44 o 
   0   7   3      376.50      377.63      3.28 o 
   1   7   3      561.48      526.77      3.97 o 
   2   7   3      386.51      388.61      4.57 o 
   3   7   3      477.23      437.55      6.74 o 
   4   7   3      276.46      266.27      3.71 o 
   5   7   3      295.31      286.54      2.36 o 
   6   7   3      155.47      150.96      1.94 o 
   7   7   3      115.45      116.73      3.86 o 
   8   7   3       64.89       65.29      5.16 o 
   9   7   3       28.90       26.95      3.35 o 
  10   7   3       19.42       16.17      3.19 o 
  -4   8   3       19.48       10.89      3.76 o 
  -3   8   3       54.95       60.43      3.12 o 
  -2   8   3       23.09       23.59      2.09 o 
  -1   8   3       85.14       84.38      2.29 o 
   0   8   3       15.28       11.79      1.47 o 
   1   8   3       51.23       46.91      1.38 o 
   2   8   3        1.48        0.40      0.85 o 
   3   8   3        1.20        0.14      0.80 o 
   4   8   3        5.10       14.32      1.04 o 
   5   8   3       11.70       14.29      0.96 o 
   6   8   3       20.13       23.85      1.08 o 
   7   8   3       15.32       13.29      0.47 o 
   8   8   3       22.59       23.60      3.05 o 
   9   8   3        7.26        8.09      4.05 o 
  10   8   3       13.28       15.96      3.38 o 
  -3   9   3        0.12        0.17      2.23 o 
  -2   9   3       60.78       59.65      2.59 o 
  -1   9   3        0.10       -0.52      1.48 o 
   0   9   3       81.29       76.04      2.07 o 
   1   9   3        1.26        0.38      1.11 o 
   2   9   3       82.86       80.89      1.80 o 
   3   9   3        0.27        1.52      1.08 o 
   4   9   3       73.00       73.95      1.45 o 
   5   9   3        8.82       15.04      1.08 o 
   6   9   3       44.23       47.30      1.86 o 
   7   9   3       40.37       41.53      2.56 o 
   8   9   3       14.37       16.40      2.51 o 
   9   9   3       49.27       50.52      3.89 o 
  -2  10   3        2.98        2.84      2.27 o 
  -1  10   3       15.72       12.05      3.19 o 
   0  10   3       11.30        6.19      2.47 o 
   1  10   3       33.58       32.73      1.83 o 
   2  10   3       13.32        9.68      1.62 o 
   3  10   3       63.31       51.73      1.60 o 
   4  10   3        4.97        2.37      1.11 o 
   5  10   3       94.03       73.70      2.01 o 
   6  10   3        0.97        0.62      0.91 o 
   7  10   3       80.01       73.15      3.51 o 
   8  10   3        0.32        0.70      2.13 o 
   9  10   3       36.89       38.57      3.99 o 
  -1  11   3      335.46      342.03      5.60 o 
   0  11   3      292.88      282.82      4.38 o 
   1  11   3      572.57      596.34      7.69 o 
   2  11   3      612.86      600.86      5.92 o 
   3  11   3      667.20      700.14      9.85 o 
   4  11   3      804.27      776.79      6.35 o 
   5  11   3      530.08      558.01      8.23 o 
   6  11   3      647.18      509.94    104.13 o 
   7  11   3      306.61      318.55      9.92 o 
   8  11   3      347.21      346.85      6.04 o 
   1  12   3       10.61        7.02      2.36 o 
   2  12   3      123.53      129.44      3.13 o 
   3  12   3       14.34       17.91      2.45 o 
   4  12   3       73.93       88.38      2.90 o 
   5  12   3       10.61       12.33      1.52 o 
   6  12   3       15.47       19.94      2.79 o 
   7  12   3        2.30        4.09      3.07 o 
   8  12   3        0.08       -1.39      3.60 o 
   3  13   3       56.24       60.95      2.61 o 
   4  13   3       19.84       24.36      5.23 o 
   5  13   3       57.26       55.11      2.21 o 
   6  13   3       24.93       30.26      6.15 o 
  -5 -12   4       24.99       30.82      7.65 o 
  -4 -12   4      124.19      134.31      6.73 o 
  -3 -12   4       51.14       49.13      2.48 o 
  -2 -12   4      214.96      209.49      5.62 o 
  -1 -12   4       53.16       55.02      2.58 o 
   0 -12   4      234.91      227.73      6.24 o 
  -6 -11   4       44.49       48.17      3.93 o 
  -5 -11   4      126.83      137.62      4.46 o 
  -4 -11   4       75.38       91.71      3.76 o 
  -3 -11   4      152.39      154.25      3.54 o 
  -2 -11   4       88.73       96.40      3.77 o 
  -1 -11   4      109.05      115.77      4.81 o 
   0 -11   4       79.22       87.59      2.73 o 
   1 -11   4       52.25       57.53      2.78 o 
   2 -11   4       56.33       61.09      4.60 o 
  -7 -10   4      290.94      307.41      7.18 o 
  -6 -10   4      254.47      261.26      9.04 o 
  -5 -10   4      465.70      413.71     42.11 o 
  -4 -10   4      263.68      253.35      6.57 o 
  -3 -10   4      480.37      481.38      4.44 o 
  -2 -10   4      172.40      176.32      2.51 o 
  -1 -10   4      325.81      328.68      3.71 o 
   0 -10   4       75.44       77.91      2.78 o 
   1 -10   4      171.03      176.09      3.26 o 
   2 -10   4       23.06       22.03      5.88 o 
   3 -10   4       80.42       77.32      3.52 o 
  -7  -9   4       11.84       11.83      3.70 o 
  -6  -9   4        1.54        1.99      2.34 o 
  -5  -9   4       64.67       66.37      5.13 o 
  -4  -9   4        3.50        2.40      1.10 o 
  -3  -9   4      177.54      172.72      2.67 o 
  -2  -9   4       18.01       17.15      1.48 o 
  -1  -9   4      264.92      251.16      2.83 o 
   0  -9   4       61.81       60.87      2.61 o 
   1  -9   4      214.79      211.77      3.15 o 
   2  -9   4       90.71       92.05      2.49 o 
   3  -9   4      108.60      109.59      2.85 o 
   4  -9   4       66.47       69.91      3.15 o 
  -7  -8   4       31.21       32.91      3.20 o 
  -6  -8   4       48.69       49.98      3.08 o 
  -5  -8   4       55.78       55.17      2.80 o 
  -4  -8   4       67.78       68.37      1.54 o 
  -3  -8   4       65.29       66.35      1.60 o 
  -2  -8   4       78.34       76.64      2.69 o 
  -1  -8   4       40.75       43.57      1.51 o 
   0  -8   4       50.77       51.56      2.32 o 
   1  -8   4        8.64        5.77      1.57 o 
   2  -8   4        5.28        3.85      1.42 o 
   3  -8   4        0.58        0.54      1.34 o 
   4  -8   4        4.20        5.16      1.88 o 
   5  -8   4        0.02       -0.41      1.90 o 
  -8  -7   4        0.58        1.08      3.25 o 
  -7  -7   4       22.23       19.19      2.83 o 
  -6  -7   4        1.15        1.95      2.06 o 
  -5  -7   4       25.62       28.76      2.43 o 
  -4  -7   4        0.93       -0.18      0.45 o 
  -3  -7   4       25.19       25.57      1.00 o 
  -2  -7   4       11.09        6.73      0.92 o 
  -1  -7   4       23.99       22.41      1.57 o 
   0  -7   4        4.03        2.22      1.47 o 
   1  -7   4       20.18       20.57      1.28 o 
   2  -7   4        6.47        7.19      1.55 o 
   3  -7   4        8.10        8.48      1.50 o 
   4  -7   4       17.84       23.05      1.92 o 
   5  -7   4        2.35        2.50      1.94 o 
   6  -7   4        9.03       11.15      2.29 o 
  -8  -6   4       47.96       50.25      5.47 o 
  -7  -6   4      306.23      295.18      5.37 o 
  -6  -6   4      163.27      153.08      3.73 o 
  -5  -6   4      725.45      696.62      7.50 o 
  -4  -6   4      391.97      380.06      3.27 o 
  -3  -6   4     1478.97     1447.95      8.02 o 
  -2  -6   4      557.02      530.72      5.07 o 
  -1  -6   4     2263.08     2214.79     20.75 o 
   0  -6   4      360.63      346.60      4.67 o 
   1  -6   4     2118.99     2084.21     13.55 o 
   2  -6   4       92.59       90.11      2.65 o 
   3  -6   4     1209.24     1189.40      7.78 o 
   4  -6   4       15.18       19.68      2.11 o 
   5  -6   4      515.21      523.58      5.78 o 
   6  -6   4        2.25        1.80      1.60 o 
   7  -6   4      169.84      167.94      4.37 o 
  -8  -5   4        3.01        1.81      2.57 o 
  -7  -5   4      188.66      178.06      9.12 o 
  -6  -5   4        3.44        2.78      1.88 o 
  -5  -5   4      386.93      372.22      7.55 o 
  -4  -5   4        4.70        2.19      1.49 o 
  -3  -5   4      728.40      735.29      4.25 o 
  -2  -5   4       12.15       15.74      0.96 o 
  -1  -5   4     1024.89     1013.02      5.76 o 
   0  -5   4       35.87       33.99      1.07 o 
   1  -5   4      660.87      652.42      6.32 o 
   2  -5   4       35.57       33.07      1.18 o 
   3  -5   4      170.26      175.50      2.30 o 
   4  -5   4        7.35        6.78      1.37 o 
   5  -5   4       23.91       23.83      2.20 o 
   6  -5   4        0.08        0.79      1.62 o 
   7  -5   4        1.86        0.70      1.75 o 
  -8  -4   4       87.44       91.43      4.60 o 
  -7  -4   4      119.43      118.77      3.64 o 
  -6  -4   4      356.50      376.03     11.52 o 
  -5  -4   4      225.51      212.17      2.31 o 
  -4  -4   4      976.38      978.78      8.76 o 
  -3  -4   4      341.10      346.04      2.43 o 
  -2  -4   4     1800.62     1860.09      9.43 o 
  -1  -4   4      468.46      498.33      6.34 o 
   0  -4   4     1737.65     1816.77     13.02 o 
   1  -4   4      545.34      575.10      3.61 o 
   2  -4   4      907.78      908.93      5.48 o 
   3  -4   4      347.99      348.81      2.89 o 
   4  -4   4      347.07      337.66      3.21 o 
   5  -4   4      114.94      112.97      2.08 o 
   6  -4   4      102.32      106.64      2.73 o 
   7  -4   4       20.42       20.44      4.68 o 
   8  -4   4       21.05       16.83      4.12 o 
  -8  -3   4        1.01        0.96      2.45 o 
  -7  -3   4        3.10        1.72      2.48 o 
  -6  -3   4        1.71        0.46      0.64 o 
  -5  -3   4       30.93       30.78      1.06 o 
  -4  -3   4        0.51        0.26      0.58 o 
  -3  -3   4       93.72       93.83      1.06 o 
  -2  -3   4        7.35        6.88      0.54 o 
  -1  -3   4       98.32      113.22      1.70 o 
   0  -3   4      126.40      105.81      1.57 o 
   1  -3   4        1.56        5.57      0.59 o 
   2  -3   4      188.40      174.16      2.02 o 
   3  -3   4       19.32       17.11      1.01 o 
   4  -3   4      127.51      127.61      1.96 o 
   5  -3   4       16.72       15.74      1.46 o 
   6  -3   4       61.44       67.29      4.25 o 
   7  -3   4        5.07        5.66      1.78 o 
   8  -3   4       19.40       15.41      3.95 o 
  -7  -2   4       22.87       24.89      4.19 o 
  -6  -2   4        0.64        0.42      1.07 o 
  -5  -2   4       73.20       80.97      1.37 o 
  -4  -2   4        3.39        2.59      0.58 o 
  -3  -2   4      185.24      218.41      2.03 o 
  -2  -2   4        5.68        2.93      0.47 o 
  -1  -2   4      354.09      415.19      2.55 o 
   0  -2   4        0.93        6.72      0.56 o 
   1  -2   4      287.08      337.99      2.30 o 
   2  -2   4       96.40      113.20      1.20 o 
   3  -2   4      180.92      209.00      1.79 o 
   4  -2   4      113.94      122.84      1.87 o 
   5  -2   4       99.54      106.84      1.80 o 
   6  -2   4       49.39       52.83      1.96 o 
   7  -2   4       49.50       53.17      2.61 o 
   8  -2   4       10.28        6.36      2.17 o 
   9  -2   4       18.08       19.61      2.39 o 
  -7  -1   4      133.68      140.96     10.55 o 
  -6  -1   4       18.44       20.01      3.90 o 
  -5  -1   4      329.49      334.05      2.93 o 
  -4  -1   4      110.39      114.99      1.57 o 
  -3  -1   4      590.44      592.06      3.60 o 
  -2  -1   4      313.17      312.47      3.40 o 
  -1  -1   4      919.95      919.66     10.33 o 
   0  -1   4      440.78      436.98      2.33 o 
   1  -1   4     1062.43     1084.78      5.34 o 
   2  -1   4      222.16      220.64      2.21 o 
   3  -1   4      906.98      913.61      4.98 o 
   4  -1   4      179.03      186.61      1.90 o 
   5  -1   4      480.92      482.38      3.72 o 
   6  -1   4      174.36      181.17      2.29 o 
   7  -1   4      195.34      192.04      4.22 o 
   8  -1   4      116.46      117.06      4.08 o 
   9  -1   4       56.43       52.51      2.71 o 
  -7   0   4        1.57        1.41      1.58 o 
  -6   0   4        0.02        0.15      1.06 o 
  -5   0   4       18.33       18.75      1.13 o 
  -4   0   4       53.35       49.86      1.23 o 
  -3   0   4      109.80      100.89      1.39 o 
  -2   0   4      621.29      581.93      3.90 o 
  -1   0   4      324.16      312.05      2.59 o 
   0   0   4     2480.20     1201.70    961.60 o 
   1   0   4      278.05      279.29      1.90 o 
   2   0   4     3194.78     3531.10     32.76 o 
   3   0   4       18.27       15.62      0.68 o 
   4   0   4     1235.43     1206.35      6.51 o 
   5   0   4        2.26        3.31      0.71 o 
   6   0   4      307.40      293.37      2.63 o 
   7   0   4        8.30        7.87      1.33 o 
   8   0   4       72.97       78.22      3.33 o 
   9   0   4        5.07        3.19      1.46 o 
  -7   1   4        1.54        2.86      1.57 o 
  -6   1   4      122.17      119.49      3.03 o 
  -5   1   4        2.61        1.89      1.11 o 
  -4   1   4      500.80      494.87      3.81 o 
  -3   1   4        8.84        9.35      0.84 o 
  -2   1   4     1681.06     1657.91      9.89 o 
  -1   1   4       49.42       43.24      1.03 o 
   0   1   4     3707.53     4126.90     43.21 o 
   1   1   4      203.64      199.16      2.09 o 
   2   1   4     2868.44     3272.79     49.75 o 
   3   1   4      229.49      221.26      2.01 o 
   4   1   4      575.04      579.80      3.47 o 
   5   1   4       37.68       34.58      0.96 o 
   6   1   4       48.49       46.89      1.25 o 
   7   1   4        0.30        0.33      0.92 o 
   8   1   4        0.73        0.27      0.98 o 
   9   1   4        9.51        4.85      1.92 o 
  -6   2   4       40.01       42.50      2.76 o 
  -5   2   4      368.09      375.62      3.75 o 
  -4   2   4       87.85       88.88      1.75 o 
  -3   2   4      813.02      848.43      5.36 o 
  -2   2   4      166.67      168.96      2.08 o 
  -1   2   4     1354.80     1454.67      7.51 o 
   0   2   4      352.69      363.05      2.08 o 
   1   2   4     1646.47     1791.67     30.16 o 
   2   2   4      667.65      727.20      8.45 o 
   3   2   4     1404.29     1471.60     14.03 o 
   4   2   4      473.25      508.47      3.17 o 
   5   2   4      988.70     1033.20      9.97 o 
   6   2   4      142.97      148.58      2.42 o 
   7   2   4      553.13      558.99      6.19 o 
   8   2   4       30.08       25.26      1.36 o 
   9   2   4      222.06      218.78      6.43 o 
  10   2   4        4.06        1.17      2.64 o 
  -6   3   4        1.97        1.73      1.63 o 
  -5   3   4        5.86        4.81      1.47 o 
  -4   3   4       19.32       22.29      1.59 o 
  -3   3   4        0.02        0.76      0.96 o 
  -2   3   4       75.87       77.34      1.53 o 
  -1   3   4       10.69        7.22      0.66 o 
   0   3   4      151.38      162.80      2.14 o 
   1   3   4       20.68       13.69      0.46 o 
   2   3   4       66.59       79.90      0.74 o 
   3   3   4        0.48        1.86      0.41 o 
   4   3   4        4.27        8.49      0.53 o 
   5   3   4        6.24        9.39      0.58 o 
   6   3   4        0.98        0.49      0.59 o 
   7   3   4        0.04       -0.11      0.59 o 
   8   3   4        2.93        2.57      0.81 o 
   9   3   4        2.19        2.31      2.64 o 
  10   3   4        1.67        2.66      2.73 o 
  -6   4   4        1.22        0.04      2.02 o 
  -5   4   4       12.31       12.14      2.06 o 
  -4   4   4        0.09        0.19      1.08 o 
  -3   4   4       24.41       25.78      1.42 o 
  -2   4   4        3.70        5.23      0.91 o 
  -1   4   4       11.69       11.19      0.75 o 
   0   4   4       28.35       37.33      1.98 o 
   1   4   4        8.07       10.30      0.63 o 
   2   4   4       47.72       63.89      0.74 o 
   3   4   4      123.04      128.78      1.22 o 
   4   4   4       69.79       78.00      0.91 o 
   5   4   4      100.02      103.48      1.33 o 
   6   4   4       51.36       52.23      1.52 o 
   7   4   4       23.38       22.72      1.12 o 
   8   4   4       26.30       19.57      5.02 o 
   9   4   4        1.74        1.49      2.48 o 
  10   4   4       10.19        9.43      3.39 o 
  -5   5   4       21.29       23.67      2.18 o 
  -4   5   4      179.96      178.44      2.97 o 
  -3   5   4       89.10       97.19      2.23 o 
  -2   5   4      422.06      407.83      3.53 o 
  -1   5   4      244.02      254.66      3.75 o 
   0   5   4      798.48      775.40      4.84 o 
   1   5   4      451.61      472.19      3.07 o 
   2   5   4     1223.40     1227.99      6.58 o 
   3   5   4      503.26      523.55      5.45 o 
   4   5   4     1315.62     1327.35      7.11 o 
   5   5   4      430.38      439.19      3.86 o 
   6   5   4      763.71      770.21      7.95 o 
   7   5   4      252.77      254.53      2.29 o 
   8   5   4      265.24      264.15      4.27 o 
   9   5   4      103.55      112.70      3.61 o 
  10   5   4       53.26       65.45      9.72 o 
  -4   6   4        2.99        2.20      1.87 o 
  -3   6   4      131.91      131.12      2.56 o 
  -2   6   4       23.68       24.46      1.54 o 
  -1   6   4      395.72      387.56      3.86 o 
   0   6   4       45.07       40.93      1.25 o 
   1   6   4      928.75      918.03      7.87 o 
   2   6   4       17.29       15.18      1.35 o 
   3   6   4     1361.51     1362.65     11.65 o 
   4   6   4        0.82        1.71      0.61 o 
   5   6   4     1085.01     1082.54      6.28 o 
   6   6   4        2.73        2.81      0.67 o 
   7   6   4      638.78      641.80      5.18 o 
   8   6   4        0.14        0.59      1.91 o 
   9   6   4      312.40      307.28      5.94 o 
  10   6   4        0.19        1.88      3.05 o 
  -4   7   4       16.15        8.70      3.01 o 
  -3   7   4      364.43      364.05      5.13 o 
  -2   7   4       96.42       96.59      2.15 o 
  -1   7   4      887.38      888.90      6.55 o 
   0   7   4      392.02      373.68      3.66 o 
   1   7   4     1626.98     1623.67      9.26 o 
   2   7   4      941.89      908.86      9.47 o 
   3   7   4     1880.94     1872.14     18.29 o 
   4   7   4     1112.05     1070.90     11.16 o 
   5   7   4     1234.99     1203.58      7.02 o 
   6   7   4      645.25      620.20      3.97 o 
   7   7   4      555.50      551.88      3.85 o 
   8   7   4      248.30      242.78      4.29 o 
   9   7   4      205.57      207.21      6.62 o 
  10   7   4       77.90       75.26      3.81 o 
  -3   8   4        0.69        1.12      1.59 o 
  -2   8   4        1.92        1.99      1.61 o 
  -1   8   4        0.02        1.63      1.68 o 
   0   8   4        0.29        0.25      1.03 o 
   1   8   4        0.07       -0.24      0.99 o 
   2   8   4        0.94        1.43      0.90 o 
   3   8   4        1.83        2.77      0.92 o 
   4   8   4        0.28        0.05      0.70 o 
   5   8   4        7.69        8.10      1.18 o 
   6   8   4        8.79        9.73      0.92 o 
   7   8   4        3.35        2.52      0.94 o 
   8   8   4       11.81       15.41      2.68 o 
   9   8   4        0.02       -2.26      2.26 o 
  10   8   4        3.65        4.34      2.83 o 
  -2   9   4        4.80        3.12      2.10 o 
  -1   9   4       40.12       41.14      2.36 o 
   0   9   4       47.59       47.17      2.66 o 
   1   9   4      162.50      151.60      2.29 o 
   2   9   4      148.99      149.33      2.23 o 
   3   9   4      366.64      345.45      5.61 o 
   4   9   4      231.82      222.53      3.54 o 
   5   9   4      414.04      390.84      3.34 o 
   6   9   4      226.74      217.67      3.02 o 
   7   9   4      260.63      250.80      2.29 o 
   8   9   4      160.78      165.22      3.89 o 
   9   9   4      112.90      112.32      4.55 o 
  -1  10   4       33.10       31.70      2.83 o 
   0  10   4       75.93       68.27      2.41 o 
   1  10   4       49.23       53.59      2.55 o 
   2  10   4       75.41       73.55      2.63 o 
   3  10   4       27.86       31.39      1.62 o 
   4  10   4       39.86       34.73      1.42 o 
   5  10   4        0.55        0.81      0.95 o 
   6  10   4       12.08        9.08      1.10 o 
   7  10   4       10.72       10.30      2.20 o 
   8  10   4        2.63        1.20      2.11 o 
   9  10   4       19.97       17.04      2.99 o 
   0  11   4       97.15      103.75      4.29 o 
   1  11   4      408.03      405.83      4.35 o 
   2  11   4      200.23      208.78      3.65 o 
   3  11   4      704.15      706.12     10.51 o 
   4  11   4      304.13      325.57      5.24 o 
   5  11   4      835.24      847.01      8.08 o 
   6  11   4      352.12      371.38      5.20 o 
   7  11   4      634.37      630.54     11.34 o 
   8  11   4      297.96      298.00     12.28 o 
   1  12   4       19.19       13.10      3.38 o 
   2  12   4        5.51        5.78      1.78 o 
   3  12   4       20.73       23.46      2.24 o 
   4  12   4        5.10        3.82      1.80 o 
   5  12   4       13.99       17.64      2.58 o 
   6  12   4        7.19        4.32      1.58 o 
   7  12   4        4.26        6.66      2.57 o 
   4  13   4       67.87       63.60      2.79 o 
   5  13   4       15.79       22.54      2.06 o 
   6  13   4       11.29       10.84      2.05 o 
  -4 -12   5        0.05       -0.98      3.80 o 
  -3 -12   5       34.68       29.52      6.15 o 
  -2 -12   5        0.08        1.42      1.67 o 
  -1 -12   5       17.12       14.04      2.29 o 
   0 -12   5        0.09       -0.42      1.81 o 
  -5 -11   5       14.39       10.21     10.03 o 
  -4 -11   5       65.14       73.52      4.41 o 
  -3 -11   5       21.89       16.02      4.61 o 
  -2 -11   5      105.08      108.38      2.66 o 
  -1 -11   5       11.00       10.29      2.09 o 
   0 -11   5       97.44       97.40      2.86 o 
   1 -11   5        0.32       -0.51      1.66 o 
   2 -11   5       54.21       59.81      3.12 o 
  -6 -10   5       94.32       85.82      4.62 o 
  -5 -10   5      424.12      454.36      7.07 o 
  -4 -10   5      172.29      177.69      5.06 o 
  -3 -10   5      846.37      871.22     10.55 o 
  -2 -10   5      210.12      210.16      4.40 o 
  -1 -10   5     1172.78     1216.57      9.09 o 
   0 -10   5      162.28      163.53      3.30 o 
   1 -10   5     1052.47     1094.87      8.93 o 
   2 -10   5       82.65       83.48      3.30 o 
   3 -10   5      611.27      619.69      6.47 o 
  -6  -9   5        1.12        0.99      2.39 o 
  -5  -9   5        2.38        2.27      2.31 o 
  -4  -9   5       11.64        9.43      2.38 o 
  -3  -9   5        1.73        2.10      1.12 o 
  -2  -9   5       33.27       33.79      1.56 o 
  -1  -9   5        3.05        2.91      1.18 o 
   0  -9   5       45.54       43.41      1.78 o 
   1  -9   5       14.42       14.13      3.32 o 
   2  -9   5       42.01       44.72      2.32 o 
   3  -9   5       29.77       32.60      4.62 o 
   4  -9   5       30.88       23.70     10.58 o 
  -7  -8   5       47.62       46.21      5.10 o 
  -6  -8   5       85.28       86.26      4.24 o 
  -5  -8   5       59.88       64.69      4.37 o 
  -4  -8   5      184.07      184.00      4.42 o 
  -3  -8   5       58.64       56.84      1.53 o 
  -2  -8   5      236.54      234.73      4.13 o 
  -1  -8   5       55.03       53.74      2.09 o 
   0  -8   5      173.17      165.52      2.65 o 
   1  -8   5       52.03       51.11      2.43 o 
   2  -8   5       86.93       84.55      2.17 o 
   3  -8   5       33.30       36.46      2.46 o 
   4  -8   5       36.48       35.53      3.56 o 
   5  -8   5       12.30       12.86      2.50 o 
  -7  -7   5        5.81        6.17      3.25 o 
  -6  -7   5        9.79       10.78      2.48 o 
  -5  -7   5       11.35       13.28      2.62 o 
  -4  -7   5       11.97       13.28      1.11 o 
  -3  -7   5        9.49       10.07      0.95 o 
  -2  -7   5        9.90       10.84      1.04 o 
  -1  -7   5        1.27       -0.19      0.93 o 
   0  -7   5        4.14        5.35      1.12 o 
   1  -7   5        2.65        3.69      1.20 o 
   2  -7   5        0.41        1.13      1.13 o 
   3  -7   5        5.42        5.21      1.85 o 
   4  -7   5        6.85        6.85      1.83 o 
   5  -7   5        1.98        2.88      2.00 o 
   6  -7   5       10.80        9.03      2.47 o 
  -7  -6   5      118.08      124.13      6.43 o 
  -6  -6   5       80.84       81.34      3.13 o 
  -5  -6   5      400.53      382.50      7.91 o 
  -4  -6   5      129.49      127.95      1.47 o 
  -3  -6   5     1005.59     1022.81     11.90 o 
  -2  -6   5      187.60      178.93      2.39 o 
  -1  -6   5     1728.38     1742.40      9.92 o 
   0  -6   5      265.96      252.53      4.55 o 
   1  -6   5     1840.20     1835.63     10.63 o 
   2  -6   5      295.57      286.28      2.86 o 
   3  -6   5     1365.82     1344.90     10.86 o 
   4  -6   5      180.64      177.89      3.86 o 
   5  -6   5      771.47      761.81      6.41 o 
   6  -6   5       62.47       66.01      2.87 o 
   7  -6   5      342.97      341.49      8.56 o 
  -7  -5   5      131.61      141.17      4.23 o 
  -6  -5   5       37.56       39.89      3.16 o 
  -5  -5   5      318.62      307.56      3.08 o 
  -4  -5   5      121.97      120.45      1.50 o 
  -3  -5   5      529.39      521.78      5.10 o 
  -2  -5   5      191.82      187.58      1.83 o 
  -1  -5   5      594.85      574.69      3.91 o 
   0  -5   5      130.15      126.26      1.52 o 
   1  -5   5      456.57      429.32      4.43 o 
   2  -5   5       41.29       41.06      1.38 o 
   3  -5   5      298.96      282.99      2.96 o 
   4  -5   5       22.16       24.41      2.22 o 
   5  -5   5      162.00      153.85      2.81 o 
   6  -5   5       16.24       16.88      1.91 o 
   7  -5   5       73.06       67.89      2.96 o 
  -7  -4   5       25.85       16.04     11.43 o 
  -6  -4   5       41.47       41.85      2.54 o 
  -5  -4   5      103.50      103.59      1.56 o 
  -4  -4   5      216.94      208.89      1.93 o 
  -3  -4   5      317.58      308.49      2.56 o 
  -2  -4   5      801.89      762.98      5.82 o 
  -1  -4   5      592.80      582.95      8.75 o 
   0  -4   5     1744.08     1709.65     17.10 o 
   1  -4   5      449.47      450.77      5.06 o 
   2  -4   5     1754.90     1725.57      9.57 o 
   3  -4   5      116.19      112.50      1.69 o 
   4  -4   5      897.89      876.90      6.22 o 
   5  -4   5       12.87        9.54      1.80 o 
   6  -4   5      326.97      324.27      3.67 o 
   7  -4   5        0.33        0.35      1.67 o 
   8  -4   5       91.92       90.74      3.41 o 
  -7  -3   5        3.85        2.39      2.70 o 
  -6  -3   5        4.11        2.23      1.85 o 
  -5  -3   5       26.17       24.49      1.05 o 
  -4  -3   5        2.36        2.67      0.75 o 
  -3  -3   5       72.75       65.79      1.73 o 
  -2  -3   5        7.28       10.77      0.62 o 
  -1  -3   5       69.06       66.99      0.92 o 
   0  -3   5       85.79      100.44      1.15 o 
   1  -3   5        3.01        3.71      0.67 o 
   2  -3   5       68.45       81.44      1.33 o 
   3  -3   5        2.30        2.08      0.89 o 
   4  -3   5        4.51        6.59      0.97 o 
   5  -3   5        1.86        1.43      1.01 o 
   6  -3   5        1.07        1.16      1.18 o 
   7  -3   5       12.87        8.43      2.27 o 
   8  -3   5        1.73        1.44      1.73 o 
  -7  -2   5       14.82        8.89      6.90 o 
  -6  -2   5       41.34       43.77      2.20 o 
  -5  -2   5       31.99       32.27      1.49 o 
  -4  -2   5       38.05       37.92      1.08 o 
  -3  -2   5        5.50        5.32      0.63 o 
  -2  -2   5        4.15        3.40      0.62 o 
  -1  -2   5       95.00      113.20      1.09 o 
   0  -2   5       20.37       24.64      0.66 o 
   1  -2   5      563.52      663.34      3.80 o 
   2  -2   5       18.42       19.34      0.73 o 
   3  -2   5      467.55      525.42      3.67 o 
   4  -2   5        1.73        1.51      0.87 o 
   5  -2   5      149.57      156.14      1.98 o 
   6  -2   5        0.05        0.85      1.22 o 
   7  -2   5       45.99       44.85      1.99 o 
   8  -2   5        0.03       -0.31      1.62 o 
   9  -2   5       19.72       17.96      2.95 o 
  -7  -1   5       80.13       75.76      4.17 o 
  -6  -1   5        0.66       -0.39      1.13 o 
  -5  -1   5      299.98      302.23      3.25 o 
  -4  -1   5        0.00        0.09      0.87 o 
  -3  -1   5      898.76      910.59      5.42 o 
  -2  -1   5        0.03        0.04      0.52 o 
  -1  -1   5     1984.86     2049.17     10.01 o 
   0  -1   5       27.07       29.32      0.63 o 
   1  -1   5     2529.03     2773.94     25.72 o 
   2  -1   5      231.56      228.36      1.67 o 
   3  -1   5     1268.11     1327.75      8.27 o 
   4  -1   5      262.85      256.52      2.22 o 
   5  -1   5      443.93      459.28      6.67 o 
   6  -1   5      143.13      134.14      2.24 o 
   7  -1   5      169.53      175.96      3.56 o 
   8  -1   5       54.67       56.23      3.50 o 
   9  -1   5       62.55       65.17      3.16 o 
  -7   0   5        1.89       -0.01      2.18 o 
  -6   0   5       10.74        6.09      2.21 o 
  -5   0   5        9.06       10.01      1.35 o 
  -4   0   5       41.57       41.20      2.73 o 
  -3   0   5       37.18       36.27      0.98 o 
  -2   0   5       90.99       89.03      1.09 o 
  -1   0   5      173.37      175.17      1.38 o 
   0   0   5      133.31      106.53     39.31 o 
   1   0   5      526.32      380.98    182.79 o 
   2   0   5      148.84      146.64      1.14 o 
   3   0   5      704.57      740.31      4.80 o 
   4   0   5      245.19      232.25      2.21 o 
   5   0   5      312.26      315.36      5.71 o 
   6   0   5      215.50      210.46      2.34 o 
   7   0   5       70.78       70.40      1.98 o 
   8   0   5      106.54      106.97      2.95 o 
   9   0   5        7.29        4.87      1.56 o 
  -6   1   5       18.55       14.87      3.55 o 
  -5   1   5        2.95        2.48      1.48 o 
  -4   1   5       11.18       10.92      1.13 o 
  -3   1   5        3.02        3.25      0.77 o 
  -2   1   5        2.02        4.04      0.65 o 
  -1   1   5       59.66       60.32      0.85 o 
   0   1   5       41.16       57.59      1.46 o 
   1   1   5      198.65      199.29      2.31 o 
   2   1   5        3.76       10.99      0.66 o 
   3   1   5      227.58      231.27      3.41 o 
   4   1   5       90.56       70.38      1.69 o 
   5   1   5      183.63      183.43      1.74 o 
   6   1   5      112.07      104.98      1.63 o 
   7   1   5       92.19       92.55      2.03 o 
   8   1   5       39.39       42.87      1.73 o 
   9   1   5       32.48       32.01      2.20 o 
  10   1   5        5.07        7.50      3.03 o 
  -6   2   5       32.12       34.31      2.55 o 
  -5   2   5       15.22       14.21      1.74 o 
  -4   2   5       99.39      100.79      1.92 o 
  -3   2   5       72.55       73.26      1.72 o 
  -2   2   5      177.12      169.18      3.18 o 
  -1   2   5      279.96      260.12      1.89 o 
   0   2   5      107.19       99.84      0.93 o 
   1   2   5      847.02      801.84     13.25 o 
   2   2   5        6.13       12.12      0.18 o 
   3   2   5     1241.83      762.02    287.22 o 
   4   2   5      148.52      161.40      1.71 o 
   5   2   5      823.79      815.14      9.71 o 
   6   2   5      100.18       97.48      2.14 o 
   7   2   5      432.75      429.37      6.31 o 
   8   2   5       33.42       31.72      1.45 o 
   9   2   5      190.35      186.71      4.90 o 
  10   2   5        7.52        4.66      3.43 o 
  -6   3   5        0.10        2.21      2.42 o 
  -5   3   5        0.06        0.60      1.50 o 
  -4   3   5        0.52        0.21      1.27 o 
  -3   3   5        5.67        6.02      1.20 o 
  -2   3   5        0.00        0.21      0.88 o 
  -1   3   5       58.61       66.40      1.33 o 
   0   3   5       13.14       18.12      0.78 o 
   1   3   5      227.06      272.48      1.59 o 
   2   3   5       79.93       95.85      1.32 o 
   3   3   5      209.55      271.66      1.71 o 
   4   3   5       54.99       65.37      1.38 o 
   5   3   5       44.98       59.60      1.16 o 
   6   3   5        0.57        1.41      0.64 o 
   7   3   5        5.53        5.92      0.84 o 
   8   3   5        8.02        8.62      1.14 o 
   9   3   5        2.06        1.49      0.99 o 
  10   3   5        9.88        9.58      2.97 o 
  -5   4   5       21.98       12.58      5.52 o 
  -4   4   5       61.54       64.73      2.53 o 
  -3   4   5       16.78       17.07      1.65 o 
  -2   4   5      133.00      126.83      2.28 o 
  -1   4   5        3.03        3.12      0.69 o 
   0   4   5      137.78      131.70      2.00 o 
   1   4   5        0.06        0.45      0.48 o 
   2   4   5       41.45       40.13      0.68 o 
   3   4   5        4.31        2.76      0.40 o 
   4   4   5        6.13        4.80      0.56 o 
   5   4   5       10.03        9.69      0.64 o 
   6   4   5        2.42        2.97      0.69 o 
   7   4   5        1.27        1.07      0.71 o 
   8   4   5        0.59        1.09      0.70 o 
   9   4   5        0.41        0.89      1.95 o 
  10   4   5        0.02        0.53      2.25 o 
  -5   5   5       25.88       24.17      5.14 o 
  -4   5   5        7.76        6.45      1.68 o 
  -3   5   5       39.99       44.35      2.26 o 
  -2   5   5       32.55       30.13      1.45 o 
  -1   5   5       12.61       13.80      1.02 o 
   0   5   5      103.94       97.88      2.85 o 
   1   5   5       29.09       27.55      0.81 o 
   2   5   5      220.77      225.97      1.84 o 
   3   5   5      291.56      286.16      2.00 o 
   4   5   5      220.90      218.57      1.81 o 
   5   5   5      401.44      388.73      3.99 o 
   6   5   5      140.50      130.46      1.54 o 
   7   5   5      246.47      239.41      2.56 o 
   8   5   5       66.95       65.02      1.38 o 
   9   5   5      104.60      107.24      5.50 o 
  10   5   5       25.14       23.09      3.11 o 
  -4   6   5        0.91        1.40      1.71 o 
  -3   6   5       29.48       31.14      2.09 o 
  -2   6   5        1.01        1.16      1.09 o 
  -1   6   5       52.70       51.29      1.95 o 
   0   6   5       13.93       12.90      0.98 o 
   1   6   5       49.45       45.94      1.62 o 
   2   6   5       26.93       26.51      1.00 o 
   3   6   5        3.25        3.99      0.72 o 
   4   6   5       15.44       15.50      0.96 o 
   5   6   5       58.49       54.80      1.11 o 
   6   6   5       13.96       12.77      1.25 o 
   7   6   5      175.06      163.22      2.98 o 
   8   6   5       20.43       18.12      0.99 o 
   9   6   5      176.81      175.80      4.58 o 
  10   6   5       21.70       16.11      3.53 o 
  -3   7   5      153.83      153.95      3.29 o 
  -2   7   5       72.75       78.78      3.94 o 
  -1   7   5      376.43      375.80      3.84 o 
   0   7   5      132.79      132.64      1.91 o 
   1   7   5      738.98      720.56      8.03 o 
   2   7   5      155.49      150.82      2.87 o 
   3   7   5     1169.92     1141.27      9.68 o 
   4   7   5      155.21      153.50      3.88 o 
   5   7   5     1315.36     1303.15      7.73 o 
   6   7   5      175.96      175.24      1.94 o 
   7   7   5      936.86      931.93      5.75 o 
   8   7   5      157.29      158.69      3.54 o 
   9   7   5      461.37      445.34      6.97 o 
  10   7   5       95.05       98.33      6.50 o 
  -3   8   5       18.18       17.04      2.19 o 
  -2   8   5      143.91      140.35      3.05 o 
  -1   8   5       53.98       57.16      3.45 o 
   0   8   5      384.61      376.44      8.20 o 
   1   8   5       85.40       86.50      2.08 o 
   2   8   5      605.75      597.05      6.87 o 
   3   8   5       65.23       65.30      1.46 o 
   4   8   5      487.26      482.62      6.42 o 
   5   8   5       22.07       21.05      1.13 o 
   6   8   5      185.72      185.59      2.37 o 
   7   8   5        4.33        4.00      0.84 o 
   8   8   5       36.24       38.53     10.93 o 
   9   8   5        0.44        2.38      2.16 o 
  10   8   5        2.57        2.47      3.09 o 
  -2   9   5       28.06       26.04      2.17 o 
  -1   9   5        8.30        8.92      1.72 o 
   0   9   5       36.06       38.11      1.96 o 
   1   9   5       18.66       18.82      1.43 o 
   2   9   5       15.21       12.67      1.58 o 
   3   9   5       26.68       28.11      1.51 o 
   4   9   5        1.09        1.21      0.91 o 
   5   9   5       12.85       12.77      1.19 o 
   6   9   5       28.32       28.01      1.43 o 
   7   9   5        0.00       -0.10      0.70 o 
   8   9   5       36.99       32.24      9.09 o 
   9   9   5        7.52        6.61      2.93 o 
  -1  10   5       88.74       83.56      2.65 o 
   0  10   5       16.84       17.08      1.82 o 
   1  10   5      145.75      136.92      3.69 o 
   2  10   5       29.69       29.07      3.10 o 
   3  10   5      174.23      170.31      2.76 o 
   4  10   5       37.48       39.47      1.75 o 
   5  10   5      167.96      160.92      2.84 o 
   6  10   5       26.72       27.65      1.60 o 
   7  10   5      122.35      121.40      2.10 o 
   8  10   5       10.13       12.11      2.43 o 
   9  10   5       56.55       66.43      4.04 o 
   1  11   5      133.29      135.32      3.87 o 
   2  11   5        7.13        4.96      1.93 o 
   3  11   5      199.48      207.79      3.29 o 
   4  11   5       39.44       42.34      1.85 o 
   5  11   5      204.89      210.69      2.89 o 
   6  11   5       86.41       93.98      3.08 o 
   7  11   5      166.39      165.23      3.87 o 
   8  11   5      108.16      115.99      3.81 o 
   2  12   5        0.42        0.82      1.97 o 
   3  12   5       19.11       19.64      4.83 o 
   4  12   5        4.83        5.20      1.69 o 
   5  12   5       24.35       32.16      2.71 o 
   6  12   5       10.65       11.38      1.88 o 
   7  12   5       11.03       12.09      3.76 o 
  -2 -12   6       93.57      103.65      4.30 o 
  -1 -12   6       25.70       23.86      3.49 o 
  -4 -11   6       26.29       12.65     12.66 o 
  -3 -11   6       15.22        9.04      3.14 o 
  -2 -11   6        8.94        4.47      1.68 o 
  -1 -11   6       13.80       18.41      2.34 o 
   0 -11   6        0.69        1.77      1.74 o 
   1 -11   6        9.29        9.99      2.41 o 
  -5 -10   6       89.17       93.75      4.80 o 
  -4 -10   6      127.13      136.19      5.38 o 
  -3 -10   6      191.27      185.61      6.34 o 
  -2 -10   6      160.01      161.69      4.09 o 
  -1 -10   6      270.12      268.08      3.78 o 
   0 -10   6      167.28      173.00      3.70 o 
   1 -10   6      268.34      268.63      7.07 o 
   2 -10   6      131.27      134.45      3.40 o 
   3 -10   6      201.14      201.05      3.97 o 
  -6  -9   6        8.93        6.66      5.73 o 
  -5  -9   6       10.71        7.71      3.12 o 
  -4  -9   6       15.01       16.99      3.09 o 
  -3  -9   6       32.91       32.77      1.44 o 
  -2  -9   6        9.51        7.85      1.93 o 
  -1  -9   6       57.43       58.80      1.81 o 
   0  -9   6        0.38        0.68      1.28 o 
   1  -9   6       49.78       54.31      2.07 o 
   2  -9   6        3.15        2.42      1.65 o 
   3  -9   6       20.27       18.15      4.15 o 
   4  -9   6        6.99        3.77      2.13 o 
  -6  -8   6        6.31        2.59      2.51 o 
  -5  -8   6       27.71       21.44     14.70 o 
  -4  -8   6       22.35       18.80      1.22 o 
  -3  -8   6       64.46       63.92      1.49 o 
  -2  -8   6       56.27       50.17      1.48 o 
  -1  -8   6       80.02       80.42      1.76 o 
   0  -8   6       96.24       91.95      2.26 o 
   1  -8   6       45.30       46.57      1.94 o 
   2  -8   6       94.82       93.74      2.61 o 
   3  -8   6       12.41        8.92      2.56 o 
   4  -8   6       54.58       52.09      2.71 o 
   5  -8   6        2.62        0.53      2.15 o 
  -6  -7   6      212.31      220.60      5.40 o 
  -5  -7   6       47.24       46.12      2.80 o 
  -4  -7   6      433.34      430.52      4.28 o 
  -3  -7   6       98.22       92.96      2.75 o 
  -2  -7   6      541.76      539.28      3.98 o 
  -1  -7   6       99.53       85.83      1.61 o 
   0  -7   6      401.68      388.90      3.36 o 
   1  -7   6       45.85       41.91      1.67 o 
   2  -7   6      199.75      188.03      2.96 o 
   3  -7   6       14.43       15.37      2.21 o 
   4  -7   6       69.81       74.53      3.08 o 
   5  -7   6        5.00        5.42      2.12 o 
   6  -7   6       13.59       14.41      2.40 o 
  -7  -6   6        0.01       -1.04      2.75 o 
  -6  -6   6       10.15        9.16      2.90 o 
  -5  -6   6        5.42        4.55      3.06 o 
  -4  -6   6        0.17        0.31      0.72 o 
  -3  -6   6       68.34       61.50      1.25 o 
  -2  -6   6       24.55       29.50      1.26 o 
  -1  -6   6      308.61      273.03      2.47 o 
   0  -6   6       94.28      103.32      1.73 o 
   1  -6   6      661.62      614.61      4.94 o 
   2  -6   6       96.90       95.55      1.84 o 
   3  -6   6      715.04      688.70      7.36 o 
   4  -6   6       57.29       59.03      3.48 o 
   5  -6   6      494.85      481.50      5.65 o 
   6  -6   6       27.87       27.33      2.30 o 
  -7  -5   6       54.88       60.21      3.45 o 
  -6  -5   6       12.69       14.18      2.94 o 
  -5  -5   6      136.21      128.67      7.28 o 
  -4  -5   6       30.02       31.72      0.99 o 
  -3  -5   6      276.48      264.87      2.29 o 
  -2  -5   6       25.00       23.08      0.92 o 
  -1  -5   6      429.78      413.88      3.38 o 
   0  -5   6        0.12        0.44      0.69 o 
   1  -5   6      434.68      430.50      3.28 o 
   2  -5   6       28.75       33.22      1.26 o 
   3  -5   6      241.23      237.49      3.01 o 
   4  -5   6       37.24       37.33      1.92 o 
   5  -5   6       96.38       97.35      3.91 o 
   6  -5   6       15.38       15.38      2.31 o 
   7  -5   6       34.13       34.44      2.66 o 
  -7  -4   6       36.79       40.20      3.28 o 
  -6  -4   6       32.04       37.12      3.17 o 
  -5  -4   6       71.90       74.71      1.75 o 
  -4  -4   6       63.76       60.65      1.57 o 
  -3  -4   6       82.90       80.98      1.61 o 
  -2  -4   6       61.22       55.74      1.84 o 
  -1  -4   6       67.03       60.81      1.22 o 
   0  -4   6       38.22       36.68      1.65 o 
   1  -4   6       62.89       57.70      1.13 o 
   2  -4   6       52.23       48.67      1.27 o 
   3  -4   6       73.38       70.56      2.82 o 
   4  -4   6      118.37      121.03      2.22 o 
   5  -4   6       44.20       45.35      2.36 o 
   6  -4   6      122.30      121.63      2.91 o 
   7  -4   6       13.06        9.68      3.17 o 
   8  -4   6       64.11       70.09      3.25 o 
  -7  -3   6        4.36        2.90      2.87 o 
  -6  -3   6        0.28       -0.17      1.63 o 
  -5  -3   6        3.20        2.82      1.02 o 
  -4  -3   6       27.34       29.14      2.71 o 
  -3  -3   6        1.48        1.04      0.69 o 
  -2  -3   6      218.22      213.00      3.66 o 
  -1  -3   6        5.35        5.07      0.74 o 
   0  -3   6      471.42      473.78      3.10 o 
   1  -3   6       43.99       39.51      1.08 o 
   2  -3   6      318.47      316.35      5.07 o 
   3  -3   6       94.10       92.43      1.54 o 
   4  -3   6       70.00       69.29      1.78 o 
   5  -3   6       60.74       64.10      1.64 o 
   6  -3   6        8.97        8.39      2.22 o 
   7  -3   6       21.14       27.34      1.88 o 
   8  -3   6        0.85        0.57      1.68 o 
  -6  -2   6       83.24       82.68      3.09 o 
  -5  -2   6       83.43       83.88      2.22 o 
  -4  -2   6      248.13      241.17      2.65 o 
  -3  -2   6      244.10      233.94      3.06 o 
  -2  -2   6      495.82      466.08      3.70 o 
  -1  -2   6      609.64      569.35      3.99 o 
   0  -2   6      575.35      531.59      6.41 o 
   1  -2   6      914.44      874.54      4.86 o 
   2  -2   6      246.63      213.15      2.11 o 
   3  -2   6      529.07      489.41      4.77 o 
   4  -2   6       33.08       28.04      1.07 o 
   5  -2   6       98.60       91.89      1.65 o 
   6  -2   6        2.03        1.48      1.31 o 
   7  -2   6        2.13        0.94      1.36 o 
   8  -2   6        0.02        0.64      1.42 o 
   9  -2   6        3.46        1.73      2.00 o 
  -6  -1   6        0.38       -0.08      1.38 o 
  -5  -1   6      182.62      188.96      2.46 o 
  -4  -1   6        3.19        2.45      0.85 o 
  -3  -1   6      358.47      348.93      2.91 o 
  -2  -1   6       32.09       29.12      0.95 o 
  -1  -1   6      532.04      511.68      3.26 o 
   0  -1   6       83.46       87.39      0.94 o 
   1  -1   6      682.48      655.66      5.29 o 
   2  -1   6       75.89       84.07      1.03 o 
   3  -1   6      815.55      792.89      5.21 o 
   4  -1   6       68.87       68.57      1.26 o 
   5  -1   6      660.67      655.10      6.49 o 
   6  -1   6       71.09       73.15      1.88 o 
   7  -1   6      335.07      335.19      4.04 o 
   8  -1   6       52.82       53.61      2.04 o 
   9  -1   6      113.42      118.46      2.84 o 
  -6   0   6        3.79        3.75      1.64 o 
  -5   0   6        1.60        1.24      1.09 o 
  -4   0   6       39.68       40.53      1.45 o 
  -3   0   6        1.01        0.04      0.78 o 
  -2   0   6      117.91      120.71      1.51 o 
  -1   0   6        7.37        8.19      0.71 o 
   0   0   6      129.76       96.58     42.77 o 
   1   0   6       59.18       65.89      1.72 o 
   2   0   6       12.93       18.49      1.46 o 
   3   0   6      169.32      180.65      1.56 o 
   4   0   6       10.62        9.55      0.76 o 
   5   0   6      110.14      113.82      1.58 o 
   6   0   6       33.10       30.03      1.21 o 
   7   0   6       29.09       30.67      1.53 o 
   8   0   6       27.98       33.61      1.67 o 
   9   0   6        4.55        4.10      1.57 o 
  -6   1   6      104.33       79.79     18.62 o 
  -5   1   6        0.04       -0.16      1.19 o 
  -4   1   6      229.83      227.01      2.83 o 
  -3   1   6        1.87        1.51      0.88 o 
  -2   1   6      462.69      449.88      6.06 o 
  -1   1   6        2.17        2.07      0.64 o 
   0   1   6      814.77      209.97    304.59 o 
   1   1   6        0.29        0.02      0.70 o 
   2   1   6      928.41      910.86      7.63 o 
   3   1   6       12.28        9.82      0.63 o 
   4   1   6      435.93      416.69      6.37 o 
   5   1   6        3.62        3.59      0.84 o 
   6   1   6      132.64      123.00      1.88 o 
   7   1   6        0.10        0.08      0.98 o 
   8   1   6       33.51       32.59      1.55 o 
   9   1   6        2.10        2.29      1.89 o 
  10   1   6        7.03        5.91      1.70 o 
  -5   2   6       53.32       54.43      2.17 o 
  -4   2   6       26.52       29.14      2.17 o 
  -3   2   6      259.19      254.48      2.61 o 
  -2   2   6       65.22       67.99      1.44 o 
  -1   2   6      751.28      750.73      4.60 o 
   0   2   6      180.70      180.39      4.99 o 
   1   2   6     1401.18     1438.43     11.15 o 
   2   2   6      482.27      494.90      4.90 o 
   3   2   6     1531.52     1608.12     15.92 o 
   4   2   6      677.57      696.41      9.41 o 
   5   2   6     1126.09     1129.79      8.86 o 
   6   2   6      376.62      370.29      9.04 o 
   7   2   6      587.57      586.08      8.08 o 
   8   2   6      114.87      117.15      2.54 o 
   9   2   6      236.90      230.96      4.94 o 
  10   2   6       20.57       20.07      3.19 o 
  -5   3   6        4.92        5.19      2.51 o 
  -4   3   6        0.05        0.38      1.15 o 
  -3   3   6        0.71        1.94      1.26 o 
  -2   3   6        1.86        2.43      0.88 o 
  -1   3   6       18.18       18.42      0.86 o 
   0   3   6       41.79       44.94      0.74 o 
   1   3   6      139.25      139.62      1.94 o 
   2   3   6      198.20      210.62      2.73 o 
   3   3   6      210.55      218.08      2.05 o 
   4   3   6      244.01      248.20      2.38 o 
   5   3   6       93.16       88.73     14.52 o 
   6   3   6       83.36       80.26      2.24 o 
   7   3   6       25.16       24.37      1.36 o 
   8   3   6       12.37       13.15      1.45 o 
   9   3   6        5.37        4.23      1.56 o 
  10   3   6        0.60        1.48      2.34 o 
  -4   4   6      142.33      146.53      3.34 o 
  -3   4   6      173.01      172.05      3.07 o 
  -2   4   6      527.60      525.59      6.84 o 
  -1   4   6      502.96      487.78      3.54 o 
   0   4   6     1385.69     1356.77      8.32 o 
   1   4   6      889.33      879.50      6.05 o 
   2   4   6     2164.44     1393.33    510.25 o 
   3   4   6      754.47      761.17      4.13 o 
   4   4   6     1545.17     1518.37      7.81 o 
   5   4   6      302.34      294.94      2.24 o 
   6   4   6      498.79      491.94      3.49 o 
   7   4   6       87.72       88.71      1.65 o 
   8   4   6       90.05       90.16      1.68 o 
   9   4   6       23.57       23.43      1.91 o 
  10   4   6        7.47        8.39      3.19 o 
  -4   5   6      166.97      163.84      3.84 o 
  -3   5   6       63.83       63.29      3.39 o 
  -2   5   6      357.78      348.03      3.53 o 
  -1   5   6       73.84       71.09      2.19 o 
   0   5   6      599.41      582.97      5.29 o 
   1   5   6       23.77       22.49      0.68 o 
   2   5   6      841.33      802.26      9.56 o 
   3   5   6        3.67        4.51      0.64 o 
   4   5   6      979.94      946.26      6.87 o 
   5   5   6       16.69       19.37      0.87 o 
   6   5   6      780.51      778.50      5.03 o 
   7   5   6        1.69        1.43      0.91 o 
   8   5   6      397.33      389.58      6.28 o 
   9   5   6        0.81        0.08      1.55 o 
  10   5   6      129.17      124.11      4.12 o 
  -3   6   6        6.42        6.09      1.74 o 
  -2   6   6        4.18        3.40      1.48 o 
  -1   6   6       80.73       78.28      2.32 o 
   0   6   6        9.12        8.70      1.09 o 
   1   6   6      323.28      310.23      3.57 o 
   2   6   6       79.81       79.74      1.33 o 
   3   6   6      571.40      553.96      5.57 o 
   4   6   6      143.16      140.41      2.33 o 
   5   6   6      434.91      433.85      3.46 o 
   6   6   6      144.91      141.14      1.96 o 
   7   6   6      193.49      187.49      2.27 o 
   8   6   6      105.31      107.92      1.70 o 
   9   6   6       75.46       69.05      2.95 o 
  10   6   6       54.94       53.97      3.26 o 
  -3   7   6       24.36       26.97      2.07 o 
  -2   7   6       77.70       74.46      3.26 o 
  -1   7   6       43.07       45.74      2.21 o 
   0   7   6       88.52       86.34      2.19 o 
   1   7   6       29.35       27.99      1.09 o 
   2   7   6       38.10       40.40      1.43 o 
   3   7   6        0.97        0.86      0.69 o 
   4   7   6        0.20        0.32      0.73 o 
   5   7   6       12.67       13.18      0.97 o 
   6   7   6       31.92       33.10      1.09 o 
   7   7   6       13.67       12.28      1.19 o 
   8   7   6       56.73       58.92      1.49 o 
   9   7   6        1.71        2.62      2.46 o 
  10   7   6       48.29       49.97      3.26 o 
  -2   8   6       74.01       81.46      4.33 o 
  -1   8   6       44.60       46.49      2.23 o 
   0   8   6      161.92      166.42      2.42 o 
   1   8   6       88.32       82.61      1.93 o 
   2   8   6      273.49      270.25      2.58 o 
   3   8   6      123.80      118.15      2.43 o 
   4   8   6      363.06      366.97      3.34 o 
   5   8   6       96.33       88.74      1.51 o 
   6   8   6      368.91      378.59      3.49 o 
   7   8   6       27.11       26.16      1.72 o 
   8   8   6      248.50      247.23      4.71 o 
   9   8   6        0.44        0.18      1.76 o 
  10   8   6      104.14      112.30      5.53 o 
  -1   9   6        6.47        6.84      2.04 o 
   0   9   6       21.61       21.98      1.79 o 
   1   9   6       18.39       17.76      1.48 o 
   2   9   6       27.96       29.83      1.62 o 
   3   9   6       28.78       30.67      1.30 o 
   4   9   6       42.88       39.64      1.49 o 
   5   9   6       29.33       27.50      1.50 o 
   6   9   6       49.75       47.53      1.64 o 
   7   9   6       21.59       22.96      1.71 o 
   8   9   6       28.10       28.36      2.46 o 
   9   9   6        9.87        9.62      2.46 o 
   0  10   6       50.55       54.25      2.34 o 
   1  10   6       46.30       45.83      2.45 o 
   2  10   6       34.27       33.43      1.85 o 
   3  10   6      106.01      101.54      2.30 o 
   4  10   6        5.97        7.20      1.30 o 
   5  10   6      132.63      126.16      2.35 o 
   6  10   6        0.31       -0.05      1.09 o 
   7  10   6       94.52       93.04      2.34 o 
   8  10   6        1.92        1.19      1.94 o 
   9  10   6       42.39       53.06      3.76 o 
   1  11   6        6.39        3.32      1.67 o 
   2  11   6        3.14        3.60      1.94 o 
   3  11   6        5.77        4.35      1.62 o 
   4  11   6        0.34        0.72      1.30 o 
   5  11   6       10.11       10.76      1.60 o 
   6  11   6        5.13        6.04      1.76 o 
   7  11   6       18.19       15.42      1.66 o 
   8  11   6       26.90       12.24      3.94 o 
   3  12   6        7.02        7.61      1.85 o 
   4  12   6        5.53        9.50      2.32 o 
   5  12   6       12.04       11.93      3.09 o 
   6  12   6       16.48       17.11      4.58 o 
   7  12   6       11.30       11.28      3.48 o 
  -3 -11   7        0.04        0.12      2.64 o 
  -2 -11   7      261.30      277.14      8.14 o 
  -1 -11   7        0.10       -0.02      1.72 o 
   0 -11   7      171.75      182.64      3.39 o 
   1 -11   7        0.00        0.87      2.22 o 
  -4 -10   7       50.23       39.28     22.60 o 
  -3 -10   7       49.16       45.06      3.86 o 
  -2 -10   7       77.97       73.68      3.01 o 
  -1 -10   7       93.28       95.92      3.13 o 
   0 -10   7       72.74       68.19      2.32 o 
   1 -10   7      129.67      131.21      3.18 o 
   2 -10   7       41.01       40.33      2.78 o 
  -5  -9   7       13.79        8.98      7.77 o 
  -4  -9   7       13.64        9.62      7.79 o 
  -3  -9   7       48.90       52.48      3.19 o 
  -2  -9   7       14.22       12.89      1.72 o 
  -1  -9   7       82.24       80.89      2.06 o 
   0  -9   7        5.83        5.14      1.81 o 
   1  -9   7       85.36       84.28      2.35 o 
   2  -9   7        0.99        1.85      1.78 o 
   3  -9   7       64.04       66.77      2.70 o 
   4  -9   7        0.54       -0.43      2.10 o 
  -5  -8   7       70.56       66.47      3.39 o 
  -4  -8   7        0.46       -0.32      1.84 o 
  -3  -8   7       60.27       56.33      2.94 o 
  -2  -8   7        0.69        0.97      1.00 o 
  -1  -8   7       28.14       28.16      2.04 o 
   0  -8   7        7.16        5.36      1.42 o 
   1  -8   7       10.18       10.07      1.80 o 
   2  -8   7        8.52        4.11      1.82 o 
   3  -8   7        4.98        5.73      1.92 o 
   4  -8   7        2.43        2.57      2.00 o 
   5  -8   7        2.21        1.65      2.03 o 
  -6  -7   7      174.10      176.95      4.65 o 
  -5  -7   7       31.71       28.00      9.37 o 
  -4  -7   7      414.01      411.65      3.58 o 
  -3  -7   7       57.94       40.41     27.13 o 
  -2  -7   7      735.13      744.49      6.75 o 
  -1  -7   7       39.22       35.17      1.90 o 
   0  -7   7      859.91      874.85      6.56 o 
   1  -7   7        1.96        0.05      1.15 o 
   2  -7   7      595.55      616.14      5.22 o 
   3  -7   7        8.59       10.18      2.17 o 
   4  -7   7      243.51      247.39      5.01 o 
   5  -7   7       15.64       18.59      2.22 o 
   6  -7   7       60.60       73.29      3.27 o 
  -6  -6   7        6.56        6.12      3.85 o 
  -5  -6   7        9.44        9.79      2.64 o 
  -4  -6   7        5.15        2.82      1.32 o 
  -3  -6   7       41.85       42.33      1.40 o 
  -2  -6   7        0.43        0.37      0.86 o 
  -1  -6   7      121.61      114.13      1.73 o 
   0  -6   7        0.72        2.73      1.04 o 
   1  -6   7      159.12      141.46      2.35 o 
   2  -6   7        0.07        0.09      0.96 o 
   3  -6   7       65.75       61.09      1.86 o 
   4  -6   7        0.76        1.31      1.63 o 
   5  -6   7        2.45        3.55      2.23 o 
   6  -6   7        1.00        0.79      1.85 o 
  -6  -5   7        8.75        7.18      2.84 o 
  -5  -5   7       64.34       66.44      2.78 o 
  -4  -5   7        0.04       -0.09      1.01 o 
  -3  -5   7       86.01       83.48      1.56 o 
  -2  -5   7       14.03       14.64      0.97 o 
  -1  -5   7       77.34       78.71      1.39 o 
   0  -5   7       39.54       33.28      1.13 o 
   1  -5   7       77.38       75.14      1.59 o 
   2  -5   7       32.22       31.18      1.37 o 
   3  -5   7      109.44      108.44      2.45 o 
   4  -5   7       20.75       20.22      1.72 o 
   5  -5   7      109.43      110.24      4.10 o 
   6  -5   7       14.55       14.28      1.94 o 
   7  -5   7       64.95       63.99      2.77 o 
  -6  -4   7       31.74       32.86      2.78 o 
  -5  -4   7      114.01      111.58      7.02 o 
  -4  -4   7       55.60       54.67      1.56 o 
  -3  -4   7      218.24      216.63      2.15 o 
  -2  -4   7      116.06      110.45      2.20 o 
  -1  -4   7      257.75      252.79      2.30 o 
   0  -4   7      242.72      223.96      2.53 o 
   1  -4   7      159.41      154.11      2.11 o 
   2  -4   7      352.24      334.86      3.31 o 
   3  -4   7       41.58       39.58      1.53 o 
   4  -4   7      271.95      266.25      4.93 o 
   5  -4   7        6.80        7.46      1.66 o 
   6  -4   7      135.19      135.92      3.27 o 
   7  -4   7        0.87        0.91      1.67 o 
   8  -4   7       48.93       53.76      3.90 o 
  -6  -3   7        0.16        0.73      2.00 o 
  -5  -3   7       13.09       12.07      2.73 o 
  -4  -3   7        0.25        0.31      0.85 o 
  -3  -3   7       24.73       26.97      1.24 o 
  -2  -3   7        2.10        5.05      0.82 o 
  -1  -3   7       42.00       35.00      1.76 o 
   0  -3   7       10.47       19.00      0.86 o 
   1  -3   7       59.19       50.38      1.00 o 
   2  -3   7       40.58       48.41      1.86 o 
   3  -3   7       49.88       46.40      1.68 o 
   4  -3   7       80.22       87.28      1.63 o 
   5  -3   7       12.98       17.16      2.70 o 
   6  -3   7       58.05       62.19      2.30 o 
   7  -3   7        0.26       -0.15      1.49 o 
   8  -3   7       19.88       22.59      6.01 o 
  -6  -2   7        0.84       -1.94      2.39 o 
  -5  -2   7       39.01       39.63      1.64 o 
  -4  -2   7        5.26        4.45      1.16 o 
  -3  -2   7      229.38      227.48      3.52 o 
  -2  -2   7       13.94       13.76      0.86 o 
  -1  -2   7      654.43      673.98      4.16 o 
   0  -2   7        4.61        2.72      0.60 o 
   1  -2   7     1037.46     1071.37      5.99 o 
   2  -2   7       16.67       20.31      0.88 o 
   3  -2   7      950.16      958.30      5.91 o 
   4  -2   7       76.23       79.88      1.42 o 
   5  -2   7      603.75      607.86      4.51 o 
   6  -2   7       53.93       53.37      1.69 o 
   7  -2   7      271.77      270.34      4.07 o 
   8  -2   7       17.95       19.95      4.29 o 
  -6  -1   7        2.75        7.10      5.25 o 
  -5  -1   7        0.93        1.95      1.35 o 
  -4  -1   7        0.81        0.93      0.98 o 
  -3  -1   7       10.68        8.70      0.96 o 
  -2  -1   7        8.03        9.18      1.61 o 
  -1  -1   7      134.98      123.37      1.44 o 
   0  -1   7      124.29      122.43      1.32 o 
   1  -1   7      453.35      440.13      2.85 o 
   2  -1   7      427.49      420.69      2.81 o 
   3  -1   7      569.61      547.52      4.80 o 
   4  -1   7      501.26      505.59      3.60 o 
   5  -1   7      355.49      338.25      4.88 o 
   6  -1   7      286.24      286.04      5.35 o 
   7  -1   7      169.57      167.37      2.85 o 
   8  -1   7      114.89      114.88      2.87 o 
   9  -1   7       67.82       71.73      4.38 o 
  -5   0   7        2.20        5.06      1.54 o 
  -4   0   7       51.25       49.68      1.61 o 
  -3   0   7       30.81       33.39      1.72 o 
  -2   0   7       65.96       66.95      1.30 o 
  -1   0   7      115.38      108.34      1.46 o 
   0   0   7       45.52       46.71      1.04 o 
   1   0   7      166.59      163.13      1.71 o 
   2   0   7       13.78       10.20      2.34 o 
   3   0   7       56.06       56.23      0.82 o 
   4   0   7       16.22       17.42      0.84 o 
   5   0   7        2.15        2.84      0.93 o 
   6   0   7       41.91       45.32      1.58 o 
   7   0   7        0.05        0.36      0.96 o 
   8   0   7       47.83       50.23      3.60 o 
   9   0   7        0.02        0.53      1.59 o 
  -5   1   7        9.48       11.02      1.84 o 
  -4   1   7      567.73      576.54      5.42 o 
  -3   1   7       38.83       39.13      1.70 o 
  -2   1   7      879.93      879.23      8.62 o 
  -1   1   7       66.15       65.12      1.12 o 
   0   1   7      905.81      886.38      4.50 o 
   1   1   7       38.45       40.80      3.54 o 
   2   1   7      591.09      558.55      5.33 o 
   3   1   7        2.73        3.33      0.82 o 
   4   1   7      331.15      324.24      3.37 o 
   5   1   7        3.02        3.78      0.71 o 
   6   1   7      182.28      183.09      3.07 o 
   7   1   7       16.37       19.33      1.50 o 
   8   1   7       82.06       81.76      2.51 o 
   9   1   7       20.20       18.32      4.01 o 
  -5   2   7       27.51       18.96      7.03 o 
  -4   2   7        0.39        0.12      1.04 o 
  -3   2   7       15.42       10.29      4.78 o 
  -2   2   7       11.97       11.38      1.04 o 
  -1   2   7        5.27        4.54      0.62 o 
   0   2   7       70.71       64.71      1.63 o 
   1   2   7      162.07      158.68      3.25 o 
   2   2   7      104.43      101.68      2.12 o 
   3   2   7      443.56      441.53      4.56 o 
   4   2   7       37.83       36.85      0.75 o 
   5   2   7      391.60      376.82      5.66 o 
   6   2   7        6.00        5.35      0.99 o 
   7   2   7      209.81      208.82      4.21 o 
   8   2   7        0.79        0.85      1.09 o 
   9   2   7       91.22       93.96      2.14 o 
  10   2   7        0.25        2.16      2.09 o 
  -4   3   7        7.43        4.23      2.19 o 
  -3   3   7       10.96        8.56      3.39 o 
  -2   3   7       19.19       19.25      1.03 o 
  -1   3   7       24.43       23.15      0.96 o 
   0   3   7       16.92       18.01      1.16 o 
   1   3   7       19.71       18.75      2.30 o 
   2   3   7        0.66        1.54      1.18 o 
   3   3   7        0.08        0.71      1.04 o 
   4   3   7        5.58        6.10      0.49 o 
   5   3   7       25.04       27.20      0.88 o 
   6   3   7        0.44        0.13      0.67 o 
   7   3   7       34.63       32.96      2.00 o 
   8   3   7        3.96        4.11      1.18 o 
   9   3   7       15.90       14.64      3.22 o 
  10   3   7        8.72        2.41      2.85 o 
  -4   4   7        0.04        1.62      1.45 o 
  -3   4   7       19.22       20.67      3.57 o 
  -2   4   7        1.18        0.95      1.07 o 
  -1   4   7       19.31       21.68      1.05 o 
   0   4   7        5.22        7.04      0.80 o 
   1   4   7       18.29       18.70      0.41 o 
   2   4   7       24.34       31.93      2.07 o 
   3   4   7       28.55       33.75      1.94 o 
   4   4   7      113.42      128.55      2.14 o 
   5   4   7       36.67       39.57      1.16 o 
   6   4   7      245.03      255.30      2.31 o 
   7   4   7       14.78       15.16      1.02 o 
   8   4   7      217.46      218.72      2.55 o 
   9   4   7        1.53        1.93      1.25 o 
  10   4   7      103.41      109.70      3.87 o 
  -3   5   7        2.89        0.70      1.26 o 
  -2   5   7      154.43      156.57      2.36 o 
  -1   5   7        1.60        0.86      0.91 o 
   0   5   7      267.77      238.90      5.79 o 
   1   5   7        4.96        3.24      0.53 o 
   2   5   7      252.49      220.63      1.60 o 
   3   5   7       77.32       68.08      0.98 o 
   4   5   7       95.05       80.45      0.97 o 
   5   5   7      189.42      177.87      1.66 o 
   6   5   7       14.02       11.88      1.24 o 
   7   5   7      191.11      184.84      2.09 o 
   8   5   7        3.91        3.87      1.01 o 
   9   5   7      123.72      123.79      2.61 o 
  10   5   7        4.11        4.76      3.01 o 
  -3   6   7      165.55      156.16      3.44 o 
  -2   6   7       73.76       72.11      4.30 o 
  -1   6   7      393.18      369.89      6.37 o 
   0   6   7      143.70      134.97      1.96 o 
   1   6   7      716.33      667.32      7.67 o 
   2   6   7      180.82      172.54      1.80 o 
   3   6   7      857.49      795.66      4.58 o 
   4   6   7      148.31      138.03      1.56 o 
   5   6   7      533.45      491.40      4.59 o 
   6   6   7      106.76      100.74      1.55 o 
   7   6   7      153.81      145.63      2.44 o 
   8   6   7       81.75       81.20      1.68 o 
   9   6   7       16.78       15.82      2.20 o 
  10   6   7       53.27       50.62      4.91 o 
  -2   7   7       10.80       10.47      1.86 o 
  -1   7   7      171.90      170.70      2.70 o 
   0   7   7       28.85       28.44      1.73 o 
   1   7   7      325.66      323.54      5.66 o 
   2   7   7       37.61       36.05      1.34 o 
   3   7   7      489.57      482.07      5.97 o 
   4   7   7       25.18       27.67      1.27 o 
   5   7   7      576.12      556.70      3.94 o 
   6   7   7       13.80       16.64      1.07 o 
   7   7   7      454.48      441.77      6.01 o 
   8   7   7        7.55        4.71      1.60 o 
   9   7   7      227.09      232.26      4.88 o 
  10   7   7        2.86        1.35      2.65 o 
  -1   8   7        7.01        7.46      2.43 o 
   0   8   7       16.79       13.85      1.94 o 
   1   8   7       13.87       13.38      1.60 o 
   2   8   7      110.75      112.02      2.06 o 
   3   8   7       11.11       12.61      1.36 o 
   4   8   7      303.02      303.96      2.63 o 
   5   8   7        5.26        6.19      1.09 o 
   6   8   7      416.52      416.35      3.81 o 
   7   8   7        5.65        6.07      1.15 o 
   8   8   7      344.37      351.15      6.17 o 
   9   8   7        8.49        4.49      2.87 o 
   0   9   7      100.93      105.64      4.45 o 
   1   9   7       12.71       10.73      1.77 o 
   2   9   7      190.42      200.93      2.63 o 
   3   9   7       26.27       28.61      1.43 o 
   4   9   7      224.23      241.87      3.00 o 
   5   9   7       24.37       29.02      1.41 o 
   6   9   7      159.67      170.65      2.66 o 
   7   9   7        6.70        5.91      1.38 o 
   8   9   7       77.89       83.14      1.96 o 
   9   9   7        0.01        4.22      4.17 o 
   1  10   7      155.37      167.02     10.04 o 
   2  10   7       35.98       36.50      1.88 o 
   3  10   7      268.63      280.16      5.04 o 
   4  10   7       79.35       78.24      1.80 o 
   5  10   7      339.11      344.36      3.48 o 
   6  10   7      106.11      107.92      2.16 o 
   7  10   7      301.92      305.96      3.92 o 
   8  10   7       76.50       75.43      2.97 o 
   9  10   7      176.04      188.55      5.02 o 
   2  11   7       64.03       85.25      4.85 o 
   3  11   7      223.89      231.41     10.74 o 
   4  11   7      105.43      116.70      2.66 o 
   5  11   7      265.76      282.20      4.31 o 
   6  11   7       97.32      101.32      2.48 o 
   7  11   7      209.37      216.14      5.05 o 
   8  11   7       49.87       53.66      4.53 o 
  -3 -10   8      112.70      112.95      4.75 o 
  -2 -10   8       78.90       70.41      2.55 o 
  -1 -10   8      116.87      118.22      3.74 o 
   0 -10   8       55.26       55.89      2.49 o 
   1 -10   8       89.43       87.96      3.55 o 
   2 -10   8       32.56       33.07      3.87 o 
  -4  -9   8        0.71        0.83      2.71 o 
  -3  -9   8        5.20        1.56      1.64 o 
  -2  -9   8        0.44        0.25      1.21 o 
  -1  -9   8        0.79        1.62      1.50 o 
   0  -9   8        0.59        1.03      1.69 o 
   1  -9   8       12.20       15.74      1.90 o 
   2  -9   8        0.08        0.00      1.60 o 
   3  -9   8       16.51       17.16      2.46 o 
  -5  -8   8       18.27        7.91      9.79 o 
  -4  -8   8       11.30        2.48      2.61 o 
  -3  -8   8       39.86       43.36      1.84 o 
  -2  -8   8       48.13       43.40      1.97 o 
  -1  -8   8       55.69       58.04      2.35 o 
   0  -8   8      103.75       90.28      2.44 o 
   1  -8   8       44.90       47.38      2.53 o 
   2  -8   8      109.37      102.38      2.65 o 
   3  -8   8       19.63       20.88      2.24 o 
   4  -8   8       55.50       53.67      2.84 o 
  -5  -7   8        8.13        5.77      2.45 o 
  -4  -7   8       83.02       90.20      3.76 o 
  -3  -7   8       35.49       33.64      1.64 o 
  -2  -7   8      160.90      165.54      2.50 o 
  -1  -7   8       73.97       67.59      2.89 o 
   0  -7   8      270.74      275.09      4.87 o 
   1  -7   8       81.27       78.28      2.10 o 
   2  -7   8      375.31      372.95      4.58 o 
   3  -7   8       57.38       55.64      2.31 o 
   4  -7   8      368.02      358.18      4.45 o 
   5  -7   8       34.57       34.55      2.65 o 
  -5  -6   8        3.03        3.10      2.57 o 
  -4  -6   8        7.16        2.99      1.59 o 
  -3  -6   8        0.75        0.71      0.98 o 
  -2  -6   8        4.05        4.68      1.14 o 
  -1  -6   8        4.04        3.31      1.36 o 
   0  -6   8        4.92        4.67      1.19 o 
   1  -6   8       30.84       27.21      1.41 o 
   2  -6   8       11.51        9.71      1.44 o 
   3  -6   8       47.32       46.06      2.15 o 
   4  -6   8       14.10       15.60      2.37 o 
   5  -6   8       31.69       32.97      2.99 o 
   6  -6   8        7.08        6.75      2.25 o 
  -5  -5   8       80.67       82.78      3.17 o 
  -4  -5   8       34.89       36.48      1.54 o 
  -3  -5   8      232.43      237.69      3.89 o 
  -2  -5   8       51.04       48.99      1.50 o 
  -1  -5   8      442.39      439.95      3.56 o 
   0  -5   8       38.78       35.85      1.69 o 
   1  -5   8      485.63      491.30      3.92 o 
   2  -5   8       10.24        7.80      1.21 o 
   3  -5   8      270.30      263.05      3.05 o 
   4  -5   8        0.56       -0.08      1.38 o 
   5  -5   8       78.35       80.72      2.75 o 
   6  -5   8        0.00        1.10      1.55 o 
   7  -5   8       12.78       13.34      2.22 o 
  -5  -4   8       21.72       20.12      2.80 o 
  -4  -4   8      354.91      339.13      6.67 o 
  -3  -4   8       39.50       39.75      1.42 o 
  -2  -4   8      762.97      720.89      5.09 o 
  -1  -4   8       70.36       66.34      1.39 o 
   0  -4   8     1078.27     1001.20      6.09 o 
   1  -4   8      131.29      123.22      1.73 o 
   2  -4   8      981.45      921.51      6.31 o 
   3  -4   8      194.24      189.36      2.43 o 
   4  -4   8      666.79      634.95      5.70 o 
   5  -4   8      159.32      156.34      3.54 o 
   6  -4   8      366.05      352.40      5.75 o 
   7  -4   8       73.75       79.90      5.17 o 
  -5  -3   8       32.28       33.26      2.90 o 
  -4  -3   8      500.54      493.52     10.24 o 
  -3  -3   8       63.83       65.32      1.67 o 
  -2  -3   8      608.82      574.03      4.97 o 
  -1  -3   8      133.93      136.96      1.61 o 
   0  -3   8      396.93      350.27      2.85 o 
   1  -3   8      239.60      242.20      2.23 o 
   2  -3   8       98.73       75.20      1.36 o 
   3  -3   8      267.59      275.12      3.20 o 
   4  -3   8        4.34        3.37      1.13 o 
   5  -3   8      151.94      152.67      2.57 o 
   6  -3   8        2.78        2.15      1.51 o 
   7  -3   8       49.74       47.37      2.21 o 
   8  -3   8        7.05        4.49      2.04 o 
  -5  -2   8        0.07        1.40      2.54 o 
  -4  -2   8      240.84      239.64      3.33 o 
  -3  -2   8        2.26        1.95      1.16 o 
  -2  -2   8      580.66      577.39      4.44 o 
  -1  -2   8        9.25        8.66      1.02 o 
   0  -2   8      887.49      869.44      5.04 o 
   1  -2   8        9.51        6.56      0.84 o 
   2  -2   8      734.42      728.28      7.24 o 
   3  -2   8        2.92        2.10      0.76 o 
   4  -2   8      297.02      285.40      2.59 o 
   5  -2   8        2.18        1.58      1.07 o 
   6  -2   8       74.91       73.05      2.26 o 
   7  -2   8        2.98        2.69      1.41 o 
   8  -2   8       13.36        8.48      2.62 o 
  -5  -1   8       96.37       96.57      2.47 o 
  -4  -1   8       17.65       18.96      1.61 o 
  -3  -1   8      233.96      241.57      4.98 o 
  -2  -1   8       56.13       60.48      1.30 o 
  -1  -1   8      362.08      367.23      3.85 o 
   0  -1   8      183.10      184.81      1.57 o 
   1  -1   8      362.67      367.14      3.46 o 
   2  -1   8      387.70      379.87      2.51 o 
   3  -1   8      260.07      261.84      2.22 o 
   4  -1   8      369.34      366.95      3.20 o 
   5  -1   8      158.28      160.54      4.01 o 
   6  -1   8      145.60      146.03      2.77 o 
   7  -1   8       65.42       68.52      2.05 o 
   8  -1   8       26.52       17.46      4.73 o 
   9  -1   8       15.26        7.63      2.64 o 
  -5   0   8        2.26        3.55      1.36 o 
  -4   0   8       80.77       76.55      1.96 o 
  -3   0   8       38.05       33.73      1.27 o 
  -2   0   8      210.96      205.08      4.24 o 
  -1   0   8      190.18      177.86      2.31 o 
   0   0   8      487.30      472.03      5.19 o 
   1   0   8      409.34      395.58      8.43 o 
   2   0   8      679.85      664.85      3.65 o 
   3   0   8      349.64      340.45      3.51 o 
   4   0   8      430.05      421.46      3.01 o 
   5   0   8      133.71      131.71      1.95 o 
   6   0   8      132.70      129.19      2.17 o 
   7   0   8       38.42       40.10      2.16 o 
   8   0   8       31.94       33.71      1.80 o 
   9   0   8       11.20        5.99      1.92 o 
  -4   1   8      626.57      613.70     11.32 o 
  -3   1   8        3.30        2.38      1.53 o 
  -2   1   8     1567.83     1531.16     18.34 o 
  -1   1   8        0.30        0.24      0.62 o 
   0   1   8     2911.21     2824.42     22.37 o 
   1   1   8       24.51       25.05      2.67 o 
   2   1   8     3506.98     3398.57     25.92 o 
   3   1   8      164.62      157.78      2.84 o 
   4   1   8     2391.21     2287.66     14.46 o 
   5   1   8      238.01      229.55      2.19 o 
   6   1   8     1052.50     1027.30      6.72 o 
   7   1   8      146.68      141.24      2.37 o 
   8   1   8      380.61      380.44      6.35 o 
   9   1   8       57.80       62.47      2.56 o 
  -4   2   8        1.09        2.99      1.39 o 
  -3   2   8       17.60       13.79      4.89 o 
  -2   2   8        1.10        1.30      1.20 o 
  -1   2   8       77.17       65.93      7.32 o 
   0   2   8        0.84        1.03      1.42 o 
   1   2   8      227.49      219.05      3.39 o 
   2   2   8        3.64        3.19      1.65 o 
   3   2   8      290.89      268.19      3.65 o 
   4   2   8       21.34       18.24      0.63 o 
   5   2   8      105.46       99.48      1.80 o 
   6   2   8       26.85       26.51      1.45 o 
   7   2   8        5.54        5.30      1.16 o 
   8   2   8        9.78        8.60      1.40 o 
   9   2   8        1.32        1.41      1.29 o 
  10   2   8        0.65        2.85      1.60 o 
  -4   3   8        0.18       -0.07      2.46 o 
  -3   3   8        8.36        2.82      1.62 o 
  -2   3   8        5.48        3.67      0.90 o 
  -1   3   8        4.56        1.74      0.91 o 
   0   3   8       28.51       23.98      0.73 o 
   1   3   8        1.35        4.39      1.87 o 
   2   3   8       37.27       32.23      1.87 o 
   3   3   8        4.44        5.91      1.47 o 
   4   3   8       13.95       10.37      0.80 o 
   5   3   8       22.34       22.91      1.00 o 
   6   3   8        3.67        2.97      0.76 o 
   7   3   8       22.47       21.48      1.25 o 
   8   3   8        1.42        1.41      1.15 o 
   9   3   8        6.92        5.90      2.11 o 
  10   3   8        0.50        0.18      1.47 o 
  -3   4   8       14.87        9.57      9.29 o 
  -2   4   8        5.21        4.14      1.34 o 
  -1   4   8       28.37       29.87      0.99 o 
   0   4   8        0.27       -0.13      0.45 o 
   1   4   8       18.75       24.67      4.82 o 
   2   4   8       14.26       20.14      2.23 o 
   3   4   8        1.08        2.92      1.71 o 
   4   4   8       66.17       72.08      1.99 o 
   5   4   8        2.16        0.64      0.47 o 
   6   4   8       76.05       76.10      1.48 o 
   7   4   8        0.46        0.78      1.03 o 
   8   4   8       44.07       47.94      1.72 o 
   9   4   8        0.61        1.59      1.58 o 
  10   4   8       16.04       11.50      3.09 o 
  -3   5   8       13.50        4.74      4.96 o 
  -2   5   8      237.12      238.94     10.49 o 
  -1   5   8       39.76       43.40     10.36 o 
   0   5   8      511.64      475.52     10.06 o 
   1   5   8       72.87       67.88      2.98 o 
   2   5   8      886.96      836.50      8.40 o 
   3   5   8       88.85       85.08      2.95 o 
   4   5   8     1188.45     1092.59      7.51 o 
   5   5   8       85.23       81.84      1.84 o 
   6   5   8     1120.47     1058.88      6.42 o 
   7   5   8       79.73       77.78      3.16 o 
   8   5   8      687.90      661.73      8.90 o 
   9   5   8       58.90       58.03      1.73 o 
  10   5   8      281.86      277.40      6.33 o 
  -2   6   8       34.56       35.17      7.22 o 
  -1   6   8      141.80      154.11      5.12 o 
   0   6   8       45.77       44.33      4.02 o 
   1   6   8      225.38      210.16      4.74 o 
   2   6   8       64.78       49.77      5.54 o 
   3   6   8      251.22      232.18      2.81 o 
   4   6   8       88.23       80.12      1.13 o 
   5   6   8      218.93      198.00      2.92 o 
   6   6   8       71.11       67.96      1.47 o 
   7   6   8      159.99      155.80      2.20 o 
   8   6   8       23.29       26.40      1.34 o 
   9   6   8       90.02       86.87      2.03 o 
  10   6   8        2.11        1.23      2.50 o 
  -1   7   8      140.22      142.26      5.41 o 
   0   7   8        0.28        0.24      2.55 o 
   1   7   8      344.98      347.63      5.70 o 
   2   7   8       10.42       12.69      1.28 o 
   3   7   8      514.47      517.25      8.56 o 
   4   7   8       50.52       52.07      1.89 o 
   5   7   8      426.87      431.70      4.90 o 
   6   7   8       62.55       61.83      1.33 o 
   7   7   8      200.90      205.88      2.55 o 
   8   7   8       34.20       34.70      1.51 o 
   9   7   8       59.48       62.04      4.98 o 
  10   7   8       11.89       15.13      2.66 o 
   0   8   8        1.55        3.17      4.32 o 
   1   8   8        4.43        3.92      3.60 o 
   2   8   8        0.67        1.57      3.42 o 
   3   8   8        0.18       -0.06      2.30 o 
   4   8   8        2.95        3.40      0.81 o 
   5   8   8        6.80        7.95      1.23 o 
   6   8   8       20.92       23.59      1.31 o 
   7   8   8       17.82       17.33      1.64 o 
   8   8   8       50.16       50.59      1.90 o 
   9   8   8       11.35       11.78      3.38 o 
   1   9   8       13.53       10.78      3.74 o 
   2   9   8        3.25        6.62      2.75 o 
   3   9   8       28.30       26.57      3.79 o 
   4   9   8        0.05       -0.25      1.86 o 
   5   9   8       29.21       27.19      1.29 o 
   6   9   8        0.47       -0.41      0.92 o 
   7   9   8        8.61        7.82      1.91 o 
   8   9   8        0.12        0.34      1.29 o 
   9   9   8        0.02        2.07      3.08 o 
   2  10   8       78.31       80.12      4.14 o 
   3  10   8       30.80       24.36      3.88 o 
   4  10   8       60.09       46.47     22.22 o 
   5  10   8       39.12       31.90      2.81 o 
   6  10   8       20.22       19.53      3.76 o 
   7  10   8       27.07       22.04      2.32 o 
   8  10   8        1.73        1.43      1.52 o 
   4  11   8        0.30        1.20      2.56 o 
   5  11   8       98.80       97.52      4.47 o 
   6  11   8        0.10        0.54      2.03 o 
   7  11   8      103.67      107.57      4.96 o 
  -1 -10   9       17.51        9.99      2.95 o 
   0 -10   9       78.23       76.82      3.48 o 
  -3  -9   9      197.76      217.53      5.53 o 
  -2  -9   9        1.59        1.20      1.70 o 
  -1  -9   9      288.58      315.60      3.91 o 
   0  -9   9        4.55        4.19      2.02 o 
   1  -9   9      253.52      270.87      3.90 o 
   2  -9   9        4.79        3.90      2.07 o 
  -3  -8   9       52.27       52.60      2.00 o 
  -2  -8   9       95.06       93.70      2.52 o 
  -1  -8   9       74.10       72.13      2.04 o 
   0  -8   9       98.85      103.98      2.35 o 
   1  -8   9       85.06       83.77      2.28 o 
   2  -8   9       63.50       71.90      4.93 o 
   3  -8   9       73.98       76.42      2.75 o 
   4  -8   9       30.08       27.68      2.89 o 
  -4  -7   9       27.67       29.35      2.77 o 
  -3  -7   9        0.74        0.38      1.22 o 
  -2  -7   9       74.45       79.90      1.91 o 
  -1  -7   9        0.24        0.10      1.02 o 
   0  -7   9      140.78      155.23      3.02 o 
   1  -7   9        1.14        2.48      1.56 o 
   2  -7   9      165.66      172.39      2.97 o 
   3  -7   9        8.04        8.25      2.05 o 
   4  -7   9      120.90      130.17      4.64 o 
   5  -7   9       11.88       11.71      2.42 o 
  -4  -6   9        1.32        4.33      2.47 o 
  -3  -6   9        0.19       -0.20      1.12 o 
  -2  -6   9        0.92        0.97      1.42 o 
  -1  -6   9        0.01       -0.45      1.04 o 
   0  -6   9        0.18       -0.18      0.97 o 
   1  -6   9        0.14        0.68      1.10 o 
   2  -6   9        6.18        5.95      1.58 o 
   3  -6   9        1.06       -0.22      1.64 o 
   4  -6   9       12.35       11.65      1.92 o 
   5  -6   9        0.72        0.82      2.00 o 
   6  -6   9        6.95        6.11      2.34 o 
  -4  -5   9        5.47        5.57      2.03 o 
  -3  -5   9      218.76      231.41      2.96 o 
  -2  -5   9        4.31        4.82      1.30 o 
  -1  -5   9      325.89      350.47      4.13 o 
   0  -5   9        6.42        6.32      1.08 o 
   1  -5   9      324.38      346.65      3.15 o 
   2  -5   9       11.59       11.26      1.52 o 
   3  -5   9      243.02      253.10      3.62 o 
   4  -5   9        9.44        9.74      1.52 o 
   5  -5   9      143.58      154.78      4.87 o 
   6  -5   9        2.17        2.67      1.93 o 
  -4  -4   9       20.61       18.95      2.34 o 
  -3  -4   9      157.75      142.25      2.81 o 
  -2  -4   9       73.71       63.81      1.75 o 
  -1  -4   9      362.72      337.86      2.93 o 
   0  -4   9      203.37      180.37      2.17 o 
   1  -4   9      465.29      430.47      3.69 o 
   2  -4   9      352.70      321.97      3.07 o 
   3  -4   9      310.93      295.89      4.76 o 
   4  -4   9      352.21      329.34      3.53 o 
   5  -4   9      121.54      115.78      2.35 o 
   6  -4   9      224.35      216.69      4.51 o 
   7  -4   9       34.99       39.61      3.13 o 
  -4  -3   9       65.08       64.03      1.89 o 
  -3  -3   9        4.85        3.59      1.15 o 
  -2  -3   9      243.23      226.38      4.61 o 
  -1  -3   9       28.43       30.36      1.38 o 
   0  -3   9      607.18      546.92      3.89 o 
   1  -3   9      106.78      101.25      1.71 o 
   2  -3   9      890.76      802.15      5.37 o 
   3  -3   9      187.59      171.60      2.47 o 
   4  -3   9      714.86      651.66      5.15 o 
   5  -3   9      139.24      129.04      2.41 o 
   6  -3   9      361.88      343.00      6.61 o 
   7  -3   9       47.57       47.95      2.20 o 
   8  -3   9      138.33      127.83      3.75 o 
  -4  -2   9        0.60        1.51      1.40 o 
  -3  -2   9       38.89       37.12      1.38 o 
  -2  -2   9        6.92        4.45      0.94 o 
  -1  -2   9       68.13       67.11      1.31 o 
   0  -2   9       53.08       47.63      1.23 o 
   1  -2   9       79.27       87.24      1.82 o 
   2  -2   9       79.52       75.25      2.97 o 
   3  -2   9       98.55       99.77      1.54 o 
   4  -2   9       28.12       25.91      1.30 o 
   5  -2   9      143.07      141.73      2.23 o 
   6  -2   9        1.51        1.54      1.21 o 
   7  -2   9      140.89      137.44      2.87 o 
   8  -2   9        0.35        2.34      1.96 o 
  -4  -1   9        1.13        1.32      1.39 o 
  -3  -1   9        0.13        0.01      1.25 o 
  -2  -1   9        2.08        1.71      1.13 o 
  -1  -1   9       17.41       16.90      0.97 o 
   0  -1   9       17.44       11.90      2.55 o 
   1  -1   9       94.39       91.82      1.68 o 
   2  -1   9       92.37       69.41     23.49 o 
   3  -1   9      158.67      152.58      1.50 o 
   4  -1   9      189.16      180.64      1.89 o 
   5  -1   9      126.52      120.94      2.57 o 
   6  -1   9      157.99      151.12      3.92 o 
   7  -1   9       73.47       77.60      2.16 o 
   8  -1   9       71.70       75.61      3.52 o 
  -4   0   9        0.98        4.40      3.84 o 
  -3   0   9       15.15       10.19      3.85 o 
  -2   0   9        3.90        3.23      0.79 o 
  -1   0   9       28.63       20.99      9.73 o 
   0   0   9        5.54        3.95      2.54 o 
   1   0   9       21.55       23.91      2.28 o 
   2   0   9       10.13        9.27      2.06 o 
   3   0   9        1.71        1.45      0.55 o 
   4   0   9       38.94       36.18      0.86 o 
   5   0   9        4.34        3.64      0.99 o 
   6   0   9      107.13      103.98      2.46 o 
   7   0   9        7.66        6.99      1.47 o 
   8   0   9      136.91      134.20      2.77 o 
   9   0   9        3.80        2.87      1.68 o 
  -4   1   9      124.90      133.90      3.90 o 
  -3   1   9        9.14        0.07      2.01 o 
  -2   1   9      371.68      374.23      6.19 o 
  -1   1   9       55.63       51.68      2.84 o 
   0   1   9      855.65      858.88      8.59 o 
   1   1   9      131.42      130.11      3.57 o 
   2   1   9     1578.84     1549.54     13.23 o 
   3   1   9      154.54      148.69      3.52 o 
   4   1   9     2118.03     2053.14     23.87 o 
   5   1   9      123.84      113.21      1.92 o 
   6   1   9     1871.35     1820.18     10.55 o 
   7   1   9       94.69       91.87      2.15 o 
   8   1   9     1086.10     1072.53     20.89 o 
   9   1   9       61.02       59.12      2.23 o 
  -3   2   9       20.73       -0.02      2.03 o 
  -2   2   9       17.74        0.54      2.28 o 
  -1   2   9       22.45       26.94      2.83 o 
   0   2   9       37.00       32.34      2.71 o 
   1   2   9        4.59        5.30      2.09 o 
   2   2   9       93.56       74.75      3.18 o 
   3   2   9        4.36        4.58      1.64 o 
   4   2   9      166.94      145.28      2.99 o 
   5   2   9       16.83       14.65      0.77 o 
   6   2   9      146.16      134.23      2.66 o 
   7   2   9       10.79        9.01      2.07 o 
   8   2   9       65.19       62.86      1.96 o 
   9   2   9        3.25        2.13      1.53 o 
  -3   3   9      109.44      115.06      4.65 o 
  -2   3   9       35.41       36.84      2.93 o 
  -1   3   9      287.08      281.34      4.83 o 
   0   3   9       63.68       68.87      3.26 o 
   1   3   9      512.31      482.44      5.88 o 
   2   3   9       66.26       63.38      2.89 o 
   3   3   9      520.76      492.51      7.74 o 
   4   3   9       42.49       32.98      2.44 o 
   5   3   9      242.27      224.95      2.80 o 
   6   3   9       29.27       25.79      1.32 o 
   7   3   9       45.97       46.06      1.36 o 
   8   3   9       24.19       23.17      1.89 o 
   9   3   9        1.89        3.37      1.40 o 
  -2   4   9       87.89       91.50      3.85 o 
  -1   4   9       72.83       73.77      4.96 o 
   0   4   9      131.75      133.14      5.02 o 
   1   4   9      129.65      129.37      4.54 o 
   2   4   9      104.37      104.48      3.00 o 
   3   4   9      204.82      194.91      4.72 o 
   4   4   9       43.46       43.56      3.84 o 
   5   4   9      234.79      218.38      4.83 o 
   6   4   9       17.08       18.97      0.88 o 
   7   4   9      145.84      139.54      2.47 o 
   8   4   9        8.05        8.28      1.50 o 
   9   4   9       45.90       46.08      1.88 o 
  -2   5   9       13.30        6.28      4.30 o 
  -1   5   9        0.61       -1.19      2.83 o 
   0   5   9      113.43      114.88      3.78 o 
   1   5   9       10.22       11.75      2.90 o 
   2   5   9      400.84      381.62      5.40 o 
   3   5   9       49.05       45.73      3.72 o 
   4   5   9      705.90      658.05      7.18 o 
   5   5   9       87.42       80.07      1.19 o 
   6   5   9      673.18      625.80      4.13 o 
   7   5   9       69.17       66.62      3.28 o 
   8   5   9      423.72      400.13      4.05 o 
   9   5   9       35.69       38.63      1.94 o 
  -1   6   9       11.33       12.66      4.39 o 
   0   6   9      118.09      120.09      4.11 o 
   1   6   9       56.77       55.87      3.24 o 
   2   6   9      162.05      154.87      5.71 o 
   3   6   9      135.47      127.00      3.94 o 
   4   6   9      118.45      105.99      3.08 o 
   5   6   9      170.38      163.36      3.91 o 
   6   6   9       49.74       43.14      1.11 o 
   7   6   9      123.44      118.10      2.38 o 
   8   6   9       20.48       16.23      1.55 o 
   9   6   9       64.95       65.01      1.98 o 
   0   7   9        2.89        5.04      3.43 o 
   1   7   9      106.63      112.24      4.09 o 
   2   7   9        6.53        7.32      2.56 o 
   3   7   9      166.51      159.05      6.63 o 
   4   7   9        8.96       10.63      2.23 o 
   5   7   9      218.08      222.70      4.62 o 
   6   7   9        1.75        0.72      2.01 o 
   7   7   9      208.25      206.59      3.85 o 
   8   7   9        3.03        4.16      1.28 o 
   9   7   9      125.48      120.39      2.22 o 
   1   8   9        2.01        2.80      2.78 o 
   2   8   9        4.03        3.21      3.73 o 
   3   8   9        1.89        2.65      2.35 o 
   4   8   9        8.16        8.13      2.40 o 
   5   8   9        0.14       -0.44      2.19 o 
   6   8   9        3.74        4.49      2.46 o 
   7   8   9        4.71        2.65      2.29 o 
   8   8   9        0.63        0.83      1.18 o 
   9   8   9        6.03        6.20      1.39 o 
   2   9   9      236.04      255.12      8.02 o 
   3   9   9        6.83        3.42      3.20 o 
   4   9   9      242.52      252.89      7.95 o 
   5   9   9       19.56       22.06      2.67 o 
   6   9   9      154.45      160.93      4.48 o 
   7   9   9       17.57       18.73      3.01 o 
   8   9   9       70.11       70.79      2.88 o 
   3  10   9       29.41       16.11     10.17 o 
   4  10   9       45.06       48.17      7.71 o 
   5  10   9       52.94       60.70      5.13 o 
   6  10   9       55.75       50.85      3.75 o 
   7  10   9       81.04       72.42      3.24 o 
   0  -9  10       34.78       35.18      2.47 o 
   1  -9  10        3.91        5.31      1.90 o 
  -2  -8  10        3.51        9.15      1.79 o 
  -1  -8  10      116.88      113.04      3.12 o 
   0  -8  10        0.73        2.95      1.64 o 
   1  -8  10       78.95       77.66      3.44 o 
   2  -8  10        0.79       -0.49      1.49 o 
   3  -8  10       23.79       15.36      2.57 o 
  -3  -7  10        0.57        3.36      1.96 o 
  -2  -7  10      163.03      169.87      2.80 o 
  -1  -7  10        0.37        1.64      1.56 o 
   0  -7  10      165.42      179.73      3.23 o 
   1  -7  10        0.04        0.09      1.47 o 
   2  -7  10      123.86      131.37      2.62 o 
   3  -7  10        0.54        0.30      1.47 o 
   4  -7  10       82.44       90.26      3.16 o 
  -3  -6  10        0.64        2.37      1.54 o 
  -2  -6  10       42.29       41.17      1.97 o 
  -1  -6  10        0.15       -0.48      1.20 o 
   0  -6  10        8.95        8.24      1.73 o 
   1  -6  10        1.26        2.14      1.23 o 
   2  -6  10        0.02        0.87      1.25 o 
   3  -6  10        5.04        4.61      1.61 o 
   4  -6  10        1.26        0.69      1.45 o 
   5  -6  10        3.71        3.33      1.86 o 
  -3  -5  10       61.99       64.64      2.15 o 
  -2  -5  10       88.61       97.18      2.29 o 
  -1  -5  10      120.46      116.44      2.53 o 
   0  -5  10       75.74       79.58      2.36 o 
   1  -5  10      181.17      177.43      3.40 o 
   2  -5  10       23.00       20.80      1.47 o 
   3  -5  10      175.03      178.57      3.26 o 
   4  -5  10        0.48        1.22      1.33 o 
   5  -5  10      100.06      103.51      2.57 o 
   6  -5  10        1.00        0.65      2.01 o 
  -4  -4  10        0.65        4.54      3.55 o 
  -3  -4  10        8.99        6.44      1.41 o 
  -2  -4  10        2.05        0.81      1.12 o 
  -1  -4  10       10.51        8.00      1.10 o 
   0  -4  10        2.57        1.32      0.76 o 
   1  -4  10       12.99        9.71      1.06 o 
   2  -4  10        6.71        4.45      1.35 o 
   3  -4  10       24.02       22.24      1.36 o 
   4  -4  10       28.43       23.95      1.73 o 
   5  -4  10       35.29       34.83      2.53 o 
   6  -4  10       64.02       60.02      2.31 o 
   7  -4  10       27.82       22.97      4.49 o 
  -4  -3  10       11.22       15.25      2.23 o 
  -3  -3  10        5.12        8.65      2.80 o 
  -2  -3  10       17.26       16.81      1.29 o 
  -1  -3  10        1.61        1.18      1.20 o 
   0  -3  10       22.02       20.71      1.12 o 
   1  -3  10        2.56        1.02      0.82 o 
   2  -3  10       38.97       33.32      1.72 o 
   3  -3  10       10.92        9.24      1.24 o 
   4  -3  10       74.22       68.08      1.85 o 
   5  -3  10       15.24       15.41      1.64 o 
   6  -3  10       87.25       89.74      2.50 o 
   7  -3  10        6.82        4.78      2.40 o 
  -3  -2  10       10.77       10.41      2.51 o 
  -2  -2  10      242.18      244.95      4.18 o 
  -1  -2  10       46.03       42.59      1.45 o 
   0  -2  10      384.60      372.36      3.00 o 
   1  -2  10      121.99      118.56      4.39 o 
   2  -2  10      343.67      337.05      3.63 o 
   3  -2  10      162.25      165.19      2.59 o 
   4  -2  10      156.65      150.67      2.28 o 
   5  -2  10       95.79       98.08      4.07 o 
   6  -2  10       37.18       36.16      1.78 o 
   7  -2  10       25.06       23.48      4.08 o 
   8  -2  10        4.23        1.86      1.84 o 
  -3  -1  10        6.26        2.10      3.08 o 
  -2  -1  10        6.10        6.48      2.44 o 
  -1  -1  10        2.57        3.81      1.89 o 
   0  -1  10        8.21        8.12      0.58 o 
   1  -1  10        1.04        1.59      1.67 o 
   2  -1  10        1.99        1.49      0.37 o 
   3  -1  10        7.38        1.97      2.42 o 
   4  -1  10        0.96        0.65      0.64 o 
   5  -1  10       34.29       33.22      1.42 o 
   6  -1  10        2.79        2.05      1.32 o 
   7  -1  10       45.03       46.18      2.35 o 
   8  -1  10        0.81        2.10      1.86 o 
  -3   0  10       97.01      105.87      3.51 o 
  -2   0  10       93.04      103.99      3.82 o 
  -1   0  10      130.93      135.57      3.89 o 
   0   0  10      109.50      107.24      3.05 o 
   1   0  10      147.39      145.26      7.90 o 
   2   0  10       53.66       57.73      3.01 o 
   3   0  10      140.07      143.87      3.32 o 
   4   0  10        5.61        1.40      1.66 o 
   5   0  10       94.83       91.10      2.46 o 
   6   0  10        0.43       -0.19      0.91 o 
   7   0  10       31.55       32.34      1.88 o 
   8   0  10        3.36        1.42      1.49 o 
  -3   1  10       36.27       40.09      3.44 o 
  -2   1  10       48.73       47.58      3.44 o 
  -1   1  10       66.89       60.19      3.47 o 
   0   1  10      187.09      182.52      4.30 o 
   1   1  10       61.87       62.79      2.68 o 
   2   1  10      421.52      404.09      5.38 o 
   3   1  10       20.77       18.19      2.55 o 
   4   1  10      544.56      547.87      6.46 o 
   5   1  10        0.31        0.34      0.70 o 
   6   1  10      429.94      410.87      3.79 o 
   7   1  10        2.32        2.15      1.35 o 
   8   1  10      252.93      244.51      3.31 o 
   9   1  10        4.55        3.45      1.76 o 
  -2   2  10       23.41        0.30      2.09 o 
  -1   2  10       65.28       68.41      3.11 o 
   0   2  10       45.68       45.19      4.46 o 
   1   2  10       62.03       65.55      3.30 o 
   2   2  10       89.70       80.74      4.18 o 
   3   2  10       26.40       32.26      3.56 o 
   4   2  10      137.82      119.41      3.12 o 
   5   2  10        4.36        5.60      0.53 o 
   6   2  10      116.71      102.84     17.17 o 
   7   2  10        0.36        0.35      1.24 o 
   8   2  10       42.22       41.84      2.04 o 
   9   2  10        0.04        1.13      1.67 o 
  -2   3  10        0.12        0.18      2.13 o 
  -1   3  10       65.80       73.61      3.39 o 
   0   3  10        0.19        0.27      2.25 o 
   1   3  10       62.25       73.45      4.95 o 
   2   3  10        0.11        0.95      1.79 o 
   3   3  10       48.49       60.61      6.38 o 
   4   3  10        0.00        1.14      1.75 o 
   5   3  10       50.99       61.01      3.09 o 
   6   3  10        1.64        0.06      0.56 o 
   7   3  10       55.55       58.51      2.07 o 
   8   3  10        9.75        7.92      1.59 o 
   9   3  10       38.48       38.92      2.07 o 
  -1   4  10       79.95       87.16      3.83 o 
   0   4  10       74.36       74.16      3.42 o 
   1   4  10      171.08      161.73      4.08 o 
   2   4  10      219.26      226.25      4.95 o 
   3   4  10      176.12      186.50      3.91 o 
   4   4  10      331.46      335.60      5.54 o 
   5   4  10       77.61       85.51      2.95 o 
   6   4  10      263.52      264.08      4.42 o 
   7   4  10       14.47       15.17      1.64 o 
   8   4  10      126.76      125.78      2.37 o 
   9   4  10        1.43        3.69      1.98 o 
  -1   5  10        1.24        2.16      3.27 o 
   0   5  10       69.43       73.80      3.73 o 
   1   5  10        0.44        2.17      3.66 o 
   2   5  10      108.62      106.28      7.71 o 
   3   5  10        0.84        0.09      1.69 o 
   4   5  10       72.56       71.50      4.34 o 
   5   5  10        2.28        1.24      2.17 o 
   6   5  10        7.40        2.94      3.83 o 
   7   5  10        0.33        1.23      1.84 o 
   8   5  10        7.29        5.89      2.51 o 
   9   5  10       10.97       12.36      2.19 o 
   0   6  10       44.99       49.48      5.21 o 
   1   6  10        3.64        4.51      2.65 o 
   2   6  10       56.74       59.97      5.09 o 
   3   6  10        1.83        3.69      2.28 o 
   4   6  10       73.69       76.94      4.43 o 
   5   6  10        5.00        7.73      2.17 o 
   6   6  10       86.27       91.41      3.08 o 
   7   6  10       18.68        9.64     10.04 o 
   8   6  10       66.01       66.77      2.90 o 
   9   6  10       27.18       24.90      3.18 o 
   1   7  10      271.51      296.17      6.17 o 
   2   7  10        5.10        6.62      2.81 o 
   3   7  10      374.22      381.35      7.61 o 
   4   7  10        0.03        1.73      2.23 o 
   5   7  10      346.41      354.73      5.63 o 
   6   7  10        3.97        2.78      3.54 o 
   7   7  10      227.90      236.76      4.42 o 
   8   7  10        5.97        4.75      3.70 o 
   9   7  10      120.06      131.22      6.27 o 
   2   8  10        0.34        1.56      3.35 o 
   3   8  10        6.94        4.16      2.78 o 
   4   8  10        0.78        1.82      3.03 o 
   5   8  10       27.63       32.25      3.52 o 
   6   8  10        3.95        0.32      2.29 o 
   7   8  10       36.04       39.53      5.10 o 
   8   8  10       10.72       12.37      2.42 o 
   3   9  10        2.85        2.46      3.51 o 
   4   9  10      159.10      172.94      6.77 o 
   5   9  10        5.99        4.47      2.61 o 
   6   9  10      217.27      221.82      4.86 o 
   7   9  10        8.89        2.14      2.25 o 
  -1  -7  11       12.31       13.83      2.67 o 
   0  -7  11       40.39       36.22      2.10 o 
   1  -7  11        2.73        2.36      1.52 o 
   2  -7  11       81.04       77.87      2.61 o 
   3  -7  11        1.32        2.44      2.17 o 
  -2  -6  11      103.18      108.26      2.70 o 
  -1  -6  11       61.32       73.17      2.23 o 
   0  -6  11      220.04      240.58      3.66 o 
   1  -6  11      121.22      131.79      2.85 o 
   2  -6  11      254.85      270.53      4.68 o 
   3  -6  11      121.28      131.14      3.23 o 
   4  -6  11      167.60      180.46      3.81 o 
  -2  -5  11       21.94       25.05      2.56 o 
  -1  -5  11      286.60      300.18      3.17 o 
   0  -5  11       36.71       38.19      1.59 o 
   1  -5  11      343.23      373.34      4.21 o 
   2  -5  11       24.56       26.29      1.87 o 
   3  -5  11      351.99      368.76      4.33 o 
   4  -5  11        5.83        4.96      1.89 o 
   5  -5  11      293.20      307.15      4.80 o 
  -2  -4  11        0.07        2.52      2.03 o 
  -1  -4  11       21.46       26.91      3.09 o 
   0  -4  11       15.66       23.15      2.88 o 
   1  -4  11        4.17        3.20      1.16 o 
   2  -4  11       69.63       70.31      1.89 o 
   3  -4  11        0.01        0.99      1.44 o 
   4  -4  11      106.54      109.63      2.72 o 
   5  -4  11        1.25        1.18      1.71 o 
   6  -4  11       79.30       82.45      3.17 o 
  -2  -3  11       29.86       28.09      4.02 o 
  -1  -3  11       73.33       76.14      3.05 o 
   0  -3  11       50.39       55.51      3.30 o 
   1  -3  11       76.44       85.82      3.18 o 
   2  -3  11       47.95       47.73      1.72 o 
   3  -3  11       39.06       43.21      1.50 o 
   4  -3  11       20.95       19.72      1.39 o 
   5  -3  11        9.39        8.40      1.50 o 
   6  -3  11        3.52        1.88      1.62 o 
   7  -3  11        1.42        2.28      1.80 o 
  -2  -2  11      101.56      104.24      4.94 o 
  -1  -2  11       84.06       87.18      3.15 o 
   0  -2  11      210.47      212.90      4.24 o 
   1  -2  11      134.50      135.20      4.11 o 
   2  -2  11      333.68      342.59      5.88 o 
   3  -2  11      133.13      124.16      2.36 o 
   4  -2  11      366.56      356.99      3.98 o 
   5  -2  11      103.46       98.22      3.07 o 
   6  -2  11      249.85      239.78      4.41 o 
   7  -2  11       70.31       71.87      3.27 o 
  -2  -1  11        0.85        2.17      2.62 o 
  -1  -1  11       24.82       27.78      7.34 o 
   0  -1  11        0.64       -0.07      2.00 o 
   1  -1  11       64.59       69.77      3.00 o 
   2  -1  11        0.83        1.26      1.96 o 
   3  -1  11       93.14       77.87     49.37 o 
   4  -1  11       10.11       12.94      3.00 o 
   5  -1  11       66.50       70.71      3.21 o 
   6  -1  11       15.44       12.70      1.91 o 
   7  -1  11       28.23       31.86      1.98 o 
   8  -1  11        9.58       11.02      2.06 o 
  -2   0  11       38.27       40.17      3.10 o 
  -1   0  11      204.03      205.31      9.14 o 
   0   0  11       99.62      101.91      3.41 o 
   1   0  11      320.95      322.36      5.18 o 
   2   0  11      200.50      211.22      4.21 o 
   3   0  11      282.36      280.94      4.82 o 
   4   0  11      252.00      215.27    130.21 o 
   5   0  11      135.88      140.90      5.01 o 
   6   0  11      173.07      165.14      5.41 o 
   7   0  11       44.11       44.12      1.74 o 
   8   0  11       65.45       70.13      3.89 o 
  -2   1  11       16.48       11.98      9.65 o 
  -1   1  11        0.01       -0.64      2.09 o 
   0   1  11       16.51       13.37      9.08 o 
   1   1  11        0.21        0.24      1.80 o 
   2   1  11        8.65        6.34      6.32 o 
   3   1  11        3.17        1.63      2.41 o 
   4   1  11        9.65       12.19      2.41 o 
   5   1  11        3.88        5.69      2.28 o 
   6   1  11       29.43       33.62      2.81 o 
   7   1  11        0.01        0.81      1.80 o 
   8   1  11       50.33       53.10      2.73 o 
  -1   2  11       18.45        0.17      2.14 o 
   0   2  11        3.70        3.74      3.81 o 
   1   2  11       74.96       76.38      3.26 o 
   2   2  11       29.67       34.83      2.74 o 
   3   2  11      170.66      161.72      5.64 o 
   4   2  11       37.77       46.90      5.94 o 
   5   2  11      202.36      202.30      6.68 o 
   6   2  11       17.31       21.85      3.14 o 
   7   2  11      133.61      131.61      4.49 o 
   8   2  11        5.37        4.31      2.95 o 
  -1   3  11      131.60      147.42      5.21 o 
   0   3  11       24.62       24.99      3.69 o 
   1   3  11      273.51      285.50      5.31 o 
   2   3  11       12.49        6.55      6.16 o 
   3   3  11      372.91      379.19      6.59 o 
   4   3  11        0.11        0.69      1.97 o 
   5   3  11      312.57      311.92      5.13 o 
   6   3  11        2.39        4.86      2.70 o 
   7   3  11      164.44      172.72      5.80 o 
   8   3  11        0.77        0.71      2.10 o 
   9   3  11       61.55       70.16      7.51 o 
   0   4  11        4.30        7.22      2.83 o 
   1   4  11       28.23       26.88      3.08 o 
   2   4  11       10.40       11.28      2.70 o 
   3   4  11       64.30       52.13      3.64 o 
   4   4  11       27.28       27.73      2.71 o 
   5   4  11      111.22      104.42      4.04 o 
   6   4  11       63.30       59.86      3.60 o 
   7   4  11      114.72      103.75      3.55 o 
   8   4  11       85.78       90.12      3.43 o 
   9   4  11       64.23       66.46      4.97 o 
   0   5  11        0.30       -0.18      2.41 o 
   1   5  11        7.26        7.42      3.41 o 
   2   5  11        0.21        1.07      2.39 o 
   3   5  11        3.70        4.02      2.46 o 
   4   5  11        8.07        4.80      2.41 o 
   5   5  11        0.01        0.35      2.31 o 
   6   5  11       27.16       16.80     11.77 o 
   7   5  11        1.53        2.39      2.21 o 
   8   5  11       29.03       28.15      5.81 o 
   1   6  11        8.22        7.26      3.16 o 
   2   6  11       44.92       45.29      4.20 o 
   3   6  11       43.62       42.43      3.96 o 
   4   6  11       25.55       26.37      3.03 o 
   5   6  11       73.87       77.62     11.21 o 
   6   6  11        5.64        0.52      2.38 o 
   7   6  11       54.18       57.62      3.17 o 
   8   6  11        0.45       -0.31      2.29 o 
   2   7  11       30.38       25.57      3.58 o 
   3   7  11      114.56      122.08      5.06 o 
   4   7  11       42.69       51.43      4.21 o 
   5   7  11      192.05      204.08      4.81 o 
   6   7  11       45.97       49.67      3.21 o 
   7   7  11      251.42      258.03     15.68 o 
   8   7  11       45.08       46.44      3.14 o 
   3   8  11      142.95      156.85      5.06 o 
   4   8  11       45.70       55.38      3.77 o 
   5   8  11      151.23      179.18      5.04 o 
   6   8  11        8.61        5.55      6.48 o 
   7   8  11      112.31      128.58      6.00 o 
   0  -6  12        1.74        0.95      2.32 o 
   1  -6  12       47.77       59.42      6.57 o 
   2  -6  12        4.39        2.10      2.47 o 
   3  -6  12       40.12       46.50      2.53 o 
  -1  -5  12      310.68      318.28      6.25 o 
   0  -5  12       56.90       73.31      3.59 o 
   1  -5  12      395.40      417.30      8.81 o 
   2  -5  12       28.29       37.38      3.40 o 
   3  -5  12      341.19      358.04     18.74 o 
   4  -5  12        2.72        4.74      2.16 o 
  -1  -4  12       37.24       41.90      3.30 o 
   0  -4  12       14.90       15.99      2.75 o 
   1  -4  12       39.74       43.86      3.23 o 
   2  -4  12       28.25       30.76      3.46 o 
   3  -4  12       22.68       26.65      4.99 o 
   4  -4  12       32.96       31.33     15.59 o 
   5  -4  12        7.06        7.03      2.53 o 
  -1  -3  12        1.74        1.36      2.21 o 
   0  -3  12      154.12      156.26      4.17 o 
   1  -3  12        1.56        2.47      2.78 o 
   2  -3  12      128.98      134.73      4.09 o 
   3  -3  12        3.01        2.26      2.86 o 
   4  -3  12       87.94       96.86      4.05 o 
   5  -3  12        3.87        3.32      4.34 o 
   6  -3  12       56.82       60.76      3.27 o 
  -1  -2  12        0.04       -0.89      2.21 o 
   0  -2  12       14.28       10.03      2.65 o 
   1  -2  12       10.20        8.02      2.49 o 
   2  -2  12       50.41       51.47      3.21 o 
   3  -2  12       49.07       48.22      3.30 o 
   4  -2  12       61.70       67.24      4.17 o 
   5  -2  12       79.79       76.12      4.69 o 
   6  -2  12       42.80       43.69      8.41 o 
  -1  -1  12       67.58       74.74      4.12 o 
   0  -1  12       32.98       38.55      3.04 o 
   1  -1  12       75.35       98.30      5.33 o 
   2  -1  12       18.79       23.80      3.08 o 
   3  -1  12       67.16       75.91      5.21 o 
   4  -1  12        3.92        6.23      3.19 o 
   5  -1  12       64.16       72.70      4.43 o 
   6  -1  12        0.84        1.29      2.57 o 
   7  -1  12       60.95       64.48      3.88 o 
  -1   0  12      111.30      121.08      5.23 o 
   0   0  12       12.07       12.65      4.32 o 
   1   0  12      112.73      127.05      5.45 o 
   2   0  12       12.36        7.88      6.09 o 
   3   0  12      111.62      122.02      3.91 o 
   4   0  12       16.34       14.25      3.40 o 
   5   0  12      114.80       76.26     54.94 o 
   6   0  12       28.59       34.92      6.70 o 
   7   0  12       90.80       94.26      6.73 o 
  -1   1  12       48.58       50.90      5.19 o 
   0   1  12       85.67       89.34      4.51 o 
   1   1  12       55.24       65.92      4.72 o 
   2   1  12      151.63      150.17      4.84 o 
   3   1  12       22.14       32.21      3.01 o 
   4   1  12      145.93      144.09      4.14 o 
   5   1  12        0.68        1.49      2.34 o 
   6   1  12       72.46       74.13      3.67 o 
   7   1  12        1.32        1.84      2.95 o 
   8   1  12       19.46       21.13      3.29 o 
   0   2  12       98.10      103.33      4.19 o 
   1   2  12        5.06        2.76      2.72 o 
   2   2  12      125.77      122.43      4.02 o 
   3   2  12       13.14        6.17      4.42 o 
   4   2  12       77.03       83.63      3.60 o 
   5   2  12        5.39        5.04      2.51 o 
   6   2  12       15.61       18.39      3.49 o 
   7   2  12        1.13        0.29      2.59 o 
   8   2  12        0.05       -1.08      3.64 o 
   0   3  12        3.11        3.01      3.49 o 
   1   3  12      175.01      198.49      5.75 o 
   2   3  12        4.64        4.37      3.95 o 
   3   3  12      234.21      260.16     11.84 o 
   4   3  12       11.14       11.52      3.29 o 
   5   3  12      274.70      287.89      6.14 o 
   6   3  12       14.79       18.09      4.47 o 
   7   3  12      251.51      257.59      9.30 o 
   8   3  12        6.70        6.93      4.02 o 
   1   4  12       14.12       13.90      3.33 o 
   2   4  12        1.96        2.66      2.73 o 
   3   4  12       20.62       17.50      3.66 o 
   4   4  12        3.58        0.03      2.49 o 
   5   4  12       15.35       15.93      2.80 o 
   6   4  12       15.40       10.34      2.78 o 
   7   4  12        7.64        7.50      2.75 o 
   8   4  12       14.04       11.12      4.19 o 
   2   5  12       10.03       15.14      3.38 o 
   3   5  12        4.82        2.88      2.80 o 
   4   5  12       11.53       12.26      2.97 o 
   5   5  12        0.82        1.08      2.40 o 
   6   5  12       16.89       17.19      3.49 o 
   7   5  12        0.04        0.15      2.06 o 
   8   5  12       17.90       14.31      4.26 o 
   3   6  12       38.61       42.68      8.94 o 
   4   6  12      234.05      249.78      6.38 o 
   5   6  12       28.19       34.55      3.43 o 
   6   6  12      238.81      255.40      6.08 o 
   7   6  12       17.86       10.50      9.76 o 
   4   7  12        0.38        0.71      2.80 o 
   5   7  12      451.82      508.26      7.86 o 
   6   7  12        0.04       -0.58      2.97 o 
   1  -4  13       17.22       22.91      3.36 o 
   2  -4  13        6.05        8.19      3.15 o 
   3  -4  13       14.30       16.86      4.21 o 
   1  -3  13       71.52       69.09      3.85 o 
   2  -3  13      183.23      195.87      5.84 o 
   3  -3  13       33.69       18.79     10.96 o 
   4  -3  13      197.08      210.09      6.37 o 
   5  -3  13        6.31        6.05      3.35 o 
   1  -2  13       21.88       27.51      3.76 o 
   2  -2  13       40.59       39.23      3.48 o 
   3  -2  13       31.50       34.81      4.13 o 
   4  -2  13       35.86       41.93      6.94 o 
   5  -2  13       18.96       14.91      8.65 o 
   1  -1  13        5.32        5.50      3.48 o 
   2  -1  13        9.22        9.83      2.97 o 
   3  -1  13       15.65       17.24      3.72 o 
   4  -1  13        0.09        1.29      3.14 o 
   5  -1  13       17.71       15.16      3.39 o 
   6  -1  13        4.64        5.11      3.17 o 
   1   0  13      154.47      165.31      6.17 o 
   2   0  13      151.48      165.78      6.87 o 
   3   0  13      220.37      229.47      6.01 o 
   4   0  13      227.72      256.08      7.68 o 
   5   0  13      194.15      195.68      5.97 o 
   6   0  13      196.04      218.28      5.51 o 
   1   1  13        0.32        0.56      2.50 o 
   2   1  13       99.27       94.78      4.12 o 
   3   1  13        0.17        0.31      2.41 o 
   4   1  13      170.04      173.26      7.36 o 
   5   1  13        3.69        2.35      3.22 o 
   6   1  13      208.58      213.74      6.17 o 
   7   1  13        4.96        3.02      2.96 o 
   1   2  13       17.21        8.89      8.68 o 
   2   2  13       51.02       63.73      3.89 o 
   3   2  13        9.60        5.96      5.70 o 
   4   2  13       83.98       89.97      4.14 o 
   5   2  13        2.05        3.75      2.86 o 
   6   2  13       94.53       98.81      4.15 o 
   7   2  13        0.25        0.75      2.62 o 
   2   3  13        0.79        0.93      3.27 o 
   3   3  13      283.54      299.81      7.95 o 
   4   3  13        6.22        7.39      3.07 o 
   5   3  13      332.76      359.40      6.58 o 
   6   3  13       14.02       16.07      3.88 o 
   7   3  13      246.36      281.68      6.77 o 
   3   4  13       26.18       40.57      5.25 o 
   4   4  13       25.03       28.52      4.28 o 
   5   4  13        4.76        9.82      3.69 o 
   6   4  13       21.13       24.89      5.30 o 
   4   5  13       24.93       33.37      5.02 o 
   5   5  13       70.95       75.66      4.88 o 
   6   5  13       54.20       67.01      4.01 o 
                                                 
